# Supplementary material for: Metabolome-wide Mendelian randomization for age at menarche and age at natural menopause
Source: Genome Med. 2024 May 28;16:69. doi: 10.1186/s13073-024-01322-7 (PMC11131236; doi:10.1186/s13073-024-01322-7)
Supplement: Supplementary file 1 — Additional file 1: Tables S1 to S13. [file 13073_2024_1322_MOESM1_ESM.xlsx]

## Sheet: CONTENT
Table S1. Description of the GWAS studies used in the MR analyses
Table S2. Summary-statistics of Intrumental Variables used for exposures
Table S3A.Two sample MR results for AAM
Table S3B.Two sample MR results for ANM
Table S4Ai. Sensitivity MR analyses for candidate metabolites and AAM
Table S4Aii. Steiger test results for candidate metabolites for AAM
Table S4Bi. Sensitivity MR analyses for candidate metabolites for ANM
Table S4Bii. Steiger test results for candidate metabolites for ANM
Table S5. Shared MR-prioritized metabolites between AAM and ANM
Table S6A. Multivariable MR testing effects of both childhood BMI and MR-prioritized metabolites on AAM
Table S6B. Multivariable MR testing effects of both adult BMI and MR-prioritized metabolites on ANM
Table S7A. Colocalization analysis of MR-prioritized metabolites on AAM
Table S7B. Colocalization analysis of MR-prioritized metabolites for ANM
Table S8. Reverse MR analysis testing effects on ANM on colocalized metabolites with ANM
Table S9. Replication of selected metabolite in MR analysis
Table S10. Metabolite identifiers for colocalized metabolites with ANM
Table S11i. Over representation analysis for colocalized metabolites with ANM using MetaboAnalyst
Table S11ii. Metabolic pathway analysis including colocalized metabolites with ANM and their related genes using MetaboAnalyst
Table S12. Gene network analysis for genes related to the colocalized metabolites with ANM using GeneMANIA (A and B) and FUMA (C)
Table S12B. Function of genes related to the colocalized metabolites with ANM in GeneMANIA (B)
Table S12C. Gene set-based pathway analysis for genes related to the colocalized metabolites with ANM using FUMA (C)
Table S13. Validation of selected available metabolites in ALSPAC cohort for ANM

## Sheet: Table S1. Metabolite-Measures
Table S1. Details on GWAS cohort.
Study	Variables	Size of the cohort and their ethnicity	Covariates	Platform (metabolite)	Definition of the variable	Units	Biobanks	Age
Long et al. (2017)	Exposure	1,960 European-descent	Sex, mean age at serum collection	four independent ultra-high-performance liquid chromatography–tandem mass spectrometry (UPLC–MS/MS) instruments	NA	Z-score (Standard deviation)	TwinsUK	Between 32 to 87 years
Lotta et al. (2021)	Exposure	86,507 European-descent	Age, sex, top four genetic principal components	liquid chromatography-mass spectrometry (LC-MS) and nuclear magnetic resonance (NMR) spectroscopy	NA	Natural log transformed (Standard deviation)	Meta-analysis (Fenland cohort, EPIC-Norfolk, INTERVAL)
Shin et al. (2014)	Exposure	7,824 European-descent	age and sex in KORA; age, sex and experimental batch effect in TwinsUK	liquid chromatography-mass spectrometry (LC-MS) and Gas chromatography–mass spectrometry (GC-MS)	NA	Log10 transformation (Standard deviation)	Meta-analysis (TwinsUK, KORA)	TwinsUK - age 17 to 85, KORA - age 32 to 77
Kettunen et al. (2016)	Exposure	24,925 European-descent	Sex, age, ten principal components	nuclear magnetic resonance (NMR) spectroscopy and mass spectrometry	NA	Standard deviation	Meta-analysis (14 studies including FINRISK97)
Day et al. (2017)	AAM	329,345 European-descent	Age at study visit and other study-specific covariates	NA	Age at first menarche	Year	Meta-analysis from ReproGen consortium (40 studies) + 23andMe + UK Biobank
Ruth et al. (2021)	ANM	201,323 European-descent	genotyping chip and release of genotype data, recruitment centre and the first five genetic principal components	NA	Age from 40 to 60, Self-reported questionnaire of age at last naturally occurring menstrual period followed by at least 12 consecutive months of amenorrhea. Excluded all other sources of menopause.	Year	Meta-analysis (1000 Genomes imputed studies, Breast Cancer Association Consortium, UK Biobank GWAS)
Yengo et al. (2018)	Adult obesity	~700,000 European-descent	UKB : age, sex, recruitment centre, genotyping batches, 10 PCs	NA	BMI	SD	GIANT consortium (UKb, Wood et al., Locke et al.)
Vogelezang et al. (2020)	Childhood obesity	39,620 children of European ancestry	Sex, age	NA	BMI for child between 2 and 10 years	Standard Deviation Scores	meta-analysis of 26 studies (N = 39,620), including the Avon Longitudinal Study of Parents and Children (ALSPAC, N = 6790), the Bone Mineral Density in Childhood Study (BMDCS, N = 543), BRain dEvelopment and Air polluTion ultrafine particles in scHool childrEn (BREATHE, N = 1633), the Children’s Hospital of Philadelphia (CHOP, N = 5488), the Copenhagen Prospective Studies on Asthma in Childhood 2…	Between 2 and 10 years
Suhre et al. (2022)	Exposure	98,698 European-descent	Age, age2, sex, use of lipid lowering medication, 10 PCs	NMR data	NA	Inverse-normal scaled (Standard deviation)	UK biobank

## Sheet: Table S2A. IVs-Kettunen et al.
Table S2A. Summary-statistics of Intrumental Variables used for Kettunen et al.
Metabolite	SNP-IV	Effect Allele	Other Allele	Effect Allele Frequency	Beta	SE	P_value	F-statistic
AcAce	rs2169387	G	A	0.870251	0.08563	0.015451	3.61e-08	48.8709665443641
AcAce	rs964184	C	G	0.857715	-0.096027	0.014624	6.71e-11	48.8709665443641
Ace	rs6933521	C	T	0.120256	-0.091667	0.015885	8.1e-09	44.3907270185096
Ala	rs1260326	C	T	0.638817	-0.104582	0.00994	7.4e-26	65.2859228736075
Ala	rs2160387	C	T	0.40317	-0.071001	0.009603	1.49e-13	65.2859228736075
Ala	rs12578760	T	C	0.144838	0.079667	0.013135	1.36e-09	65.2859228736075
Ala	rs4554975	G	A	0.644059	-0.069135	0.009598	6.12e-13	65.2859228736075
Ala	rs2694917	C	T	0.168504	0.086007	0.012989	3.68e-11	65.2859228736075
Ala	rs149191093	T	C	0.043189	-0.161931	0.024508	4.05e-11	65.2859228736075
Alb	rs12500991	T	C	0.053336	-0.165387	0.02429	1.7e-11	122.933118270509
Alb	rs144064722	G	A	0.025154	-0.269028	0.03454	1.38e-14	122.933118270509
Alb	rs185567543	T	A	0.017801	-0.48635	0.04232	6.61e-30	122.933118270509
ApoA1	rs4860951	T	A	0.351356	0.073728	0.013224	3.29e-08	112.68904190896
ApoA1	rs144064722	G	A	0.025304	0.203723	0.035039	8.3e-09	112.68904190896
ApoA1	rs1461729	G	A	0.861933	0.086363	0.015193	1.77e-08	112.68904190896
ApoA1	rs75835816	C	G	0.019619	-0.22095	0.038801	1.67e-08	112.68904190896
ApoA1	rs1883025	T	C	0.194349	-0.079839	0.013321	2.86e-09	112.68904190896
ApoA1	rs174594	A	C	0.58921	0.071714	0.010504	1.32e-11	112.68904190896
ApoA1	rs261291	C	T	0.374904	0.144314	0.010905	2.58e-39	112.68904190896
ApoA1	rs11632618	A	G	0.061853	0.174133	0.024085	7.76e-13	112.68904190896
ApoA1	rs6494025	T	C	0.036186	0.184905	0.029928	9.18e-10	112.68904190896
ApoA1	rs247617	A	C	0.285998	0.197243	0.011688	7.9e-63	112.68904190896
ApoA1	rs6507939	C	A	0.838753	0.108424	0.014268	5.03e-14	112.68904190896
ApoB	rs190934192	A	G	0.023998	-0.319724	0.040849	1.3e-14	116.797412820772
ApoB	rs11591147	T	G	0.031101	-0.437941	0.035298	2.5e-34	116.797412820772
ApoB	rs2495477	G	A	0.418981	-0.061897	0.011013	3.14e-08	116.797412820772
ApoB	rs3005923	A	G	0.027652	-0.282948	0.03695	4.73e-14	116.797412820772
ApoB	rs629301	T	G	0.779917	0.090052	0.012193	3.56e-13	116.797412820772
ApoB	rs1367117	A	G	0.287972	0.108852	0.011191	9.99e-22	116.797412820772
ApoB	rs1260326	C	T	0.638553	-0.066785	0.010393	2.51e-10	116.797412820772
ApoB	rs6756629	A	G	0.078334	-0.113253	0.018566	1.9e-09	116.797412820772
ApoB	rs144064722	G	A	0.025304	0.199001	0.035059	2.29e-08	116.797412820772
ApoB	rs182695896	C	A	0.019349	0.236546	0.041781	2.49e-08	116.797412820772
ApoB	rs10056811	A	G	0.341411	0.085783	0.010571	1.35e-15	116.797412820772
ApoB	rs4722043	C	G	0.417089	-0.065942	0.010669	1.17e-09	116.797412820772
ApoB	rs115849089	A	G	0.106662	-0.099572	0.017126	1.04e-08	116.797412820772
ApoB	rs2980875	G	A	0.483896	-0.069675	0.009993	6.68e-12	116.797412820772
ApoB	rs635634	T	C	0.198293	0.073971	0.012612	7.71e-09	116.797412820772
ApoB	rs964184	C	G	0.861008	-0.165767	0.014266	2.58e-30	116.797412820772
ApoB	rs142130958	A	G	0.105527	-0.199648	0.016743	7.78e-32	116.797412820772
ApoB	rs150617279	A	T	0.110384	-0.112384	0.017688	3.97e-10	116.797412820772
ApoB	rs7412	T	C	0.055855	-0.427553	0.025979	4.39e-59	116.797412820772
ApoB	rs1081105	C	A	0.020011	0.222868	0.039281	2.32e-08	116.797412820772
ApoB	rs1883711	C	G	0.056795	0.144092	0.02526	1.95e-08	116.797412820772
BiFAratio	rs1260326	C	T	0.636873	0.070956	0.012833	4.04e-08	343.802698945087
BiFAratio	rs174547	C	T	0.402613	-0.351703	0.012247	5.5e-179	343.802698945087
BiFAratio	rs12226389	C	T	0.186565	-0.123688	0.016482	9.31e-14	343.802698945087
BiFAratio	rs113394924	G	T	0.078812	0.154755	0.02319	3.47e-11	343.802698945087
BiFAratio	rs41501646	G	A	0.053471	0.163872	0.028845	1.7e-08	343.802698945087
BiFAratio	rs4122352	A	G	0.2699	0.098011	0.014111	5.37e-12	343.802698945087
BisDBratio	rs3741252	T	C	0.128125	0.133086	0.018859	2.62e-12	540.676093879041
BisDBratio	rs174528	C	T	0.413287	-0.375763	0.012149	1e-200	540.676093879041
BisDBratio	rs11230889	C	A	0.13909	-0.120338	0.01888	2.62e-10	540.676093879041
BisDBratio	rs11644601	C	T	0.277297	0.099333	0.013743	7.69e-13	540.676093879041
bOHBut	rs35909200	G	T	0.167551	0.09068	0.012449	3.37e-13	57.3000934216675
CH2.DB.ratio	rs3741252	T	C	0.128201	-0.117957	0.018843	4.53e-10	327.246018710126
CH2.DB.ratio	rs174547	C	T	0.402144	0.313917	0.012168	9.21e-146	327.246018710126
CH2.DB.ratio	rs12226389	C	T	0.186087	0.120066	0.016295	2.15e-13	327.246018710126
CH2.DB.ratio	rs34955778	C	T	0.433229	0.077157	0.012505	7.99e-10	327.246018710126
CH2.DB.ratio	rs7412	T	C	0.057413	0.188136	0.028245	3.27e-11	327.246018710126
CH2.inFA	rs174546	T	C	0.384005	0.238151	0.011335	6.18e-98	231.185438938697
CH2.inFA	rs12226389	C	T	0.189479	0.088545	0.01421	4.78e-10	231.185438938697
CH2.inFA	rs75679663	A	C	0.022988	-0.295917	0.043116	6.98e-12	231.185438938697
CH2.inFA	rs7412	T	C	0.059348	0.152815	0.024697	6.3e-10	231.185438938697
Cit	rs89356	G	C	0.081067	0.099884	0.016945	3.86e-09	69.4117228919121
Cit	rs2921604	C	T	0.444373	0.097084	0.009362	3.65e-25	69.4117228919121
Cit	rs2954029	T	A	0.483119	0.051864	0.009355	3.03e-08	69.4117228919121
Cit	rs172642	C	A	0.480953	0.080322	0.00927	4.8e-18	69.4117228919121
Cit	rs1468269	A	G	0.261293	-0.065213	0.011147	5.04e-09	69.4117228919121
Cit	rs2040771	T	C	0.476266	-0.090566	0.009247	1.28e-22	69.4117228919121
Creat	rs1986734	T	C	0.558968	0.061874	0.009804	3.04e-10	52.5118746865804
Creat	rs3119311	C	T	0.119822	0.090807	0.015519	5.29e-09	52.5118746865804
Creat	rs10265221	C	T	0.239169	0.072877	0.011169	7.53e-11	52.5118746865804
Creat	rs61524473	C	T	0.259195	0.085246	0.010626	1.21e-15	52.5118746865804
Creat	rs2079742	C	T	0.178082	0.095918	0.012827	8.61e-14	52.5118746865804
Creat	rs6127099	T	A	0.277716	-0.059969	0.010828	3.28e-08	52.5118746865804
DBinFA	rs3741252	T	C	0.11925	0.104802	0.018198	8.69e-09	265.606706422259
DBinFA	rs174546	T	C	0.402805	-0.293062	0.012231	8.15e-127	265.606706422259
DBinFA	rs12226389	C	T	0.185083	-0.093173	0.015196	8.98e-10	265.606706422259
DBinFA	rs11644601	C	T	0.278048	0.072982	0.012764	1.11e-08	265.606706422259
DBinFA	rs72654473	A	C	0.077365	-0.124511	0.022548	3.43e-08	265.606706422259
DHA	rs2281591	G	A	0.13372	-0.108394	0.018174	3.66e-09	101.008508846832
DHA	rs174546	T	C	0.402849	-0.127635	0.012483	4.81e-24	101.008508846832
DHA	rs11604424	T	C	0.756672	-0.08311	0.014241	7.84e-09	101.008508846832
DHA	rs261334	C	G	0.769129	-0.110247	0.014749	1.44e-13	101.008508846832
DHA	rs145717049	T	C	0.044058	-0.201292	0.03275	1.21e-09	101.008508846832
DHA	rs143988316	T	C	0.069487	-0.150045	0.024351	1.1e-09	101.008508846832
EstC	rs190934192	A	G	0.027532	-0.33517	0.043303	1.72e-14	157.357962383697
EstC	rs11591147	T	G	0.028751	-0.461292	0.039818	1.63e-30	157.357962383697
EstC	rs3005923	A	G	0.028835	-0.299312	0.04232	2.41e-12	157.357962383697
EstC	rs629301	T	G	0.786295	0.118256	0.014913	3.89e-15	157.357962383697
EstC	rs4075673	C	T	0.599956	-0.084433	0.012564	2.75e-11	157.357962383697
EstC	rs144064722	G	A	0.026353	0.276179	0.039473	4.11e-12	157.357962383697
EstC	rs182695896	C	A	0.021085	0.318716	0.046608	1.23e-11	157.357962383697
EstC	rs79225634	T	C	0.351642	0.095374	0.012939	2.78e-13	157.357962383697
EstC	rs174547	C	T	0.402113	-0.0712	0.012495	1.63e-08	157.357962383697
EstC	rs3741298	T	C	0.769952	-0.081907	0.014524	2.29e-08	157.357962383697
EstC	rs174418	C	T	0.56242	-0.069461	0.01255	4.14e-08	157.357962383697
EstC	rs1077835	G	A	0.249757	0.101367	0.014484	4.06e-12	157.357962383697
EstC	rs112032422	C	T	0.104928	-0.215268	0.020407	1.4e-25	157.357962383697
EstC	rs8107974	T	A	0.064736	-0.142575	0.024947	1.48e-08	157.357962383697
EstC	rs7412	T	C	0.057349	-0.44132	0.028094	1.14e-54	157.357962383697
FALen	rs12365864	G	A	0.160777	-0.092945	0.016927	4.94e-08	58.2367718373253
FAw3	rs1260326	C	T	0.636884	-0.096804	0.012677	3.37e-14	122.019048773603
FAw3	rs174546	T	C	0.40295	-0.15381	0.012443	1.19e-34	122.019048773603
FAw3	rs11604424	T	C	0.756243	-0.090079	0.014237	3.32e-10	122.019048773603
FAw3	rs1077835	G	A	0.249772	0.088821	0.014466	1.08e-09	122.019048773603
FAw3	rs145717049	T	C	0.044158	-0.191179	0.032739	6.67e-09	122.019048773603
FAw3	rs143988316	T	C	0.069337	-0.171397	0.024385	2.95e-12	122.019048773603
FAw6	rs11591147	T	G	0.028839	-0.309146	0.039917	1.12e-14	121.931202890407
FAw6	rs7534572	G	C	0.730699	0.083271	0.01381	1.81e-09	121.931202890407
FAw6	rs1260326	C	T	0.63681	-0.07798	0.012722	9.73e-10	121.931202890407
FAw6	rs144064722	G	A	0.026411	0.23669	0.039503	2.29e-09	121.931202890407
FAw6	rs76246956	A	G	0.030794	0.225705	0.040317	2.35e-08	121.931202890407
FAw6	rs79225634	T	C	0.351533	0.08458	0.012959	7.52e-11	121.931202890407
FAw6	rs3741298	T	C	0.769753	-0.14319	0.01451	7.32e-23	121.931202890407
FAw6	rs174418	C	T	0.562433	-0.098225	0.012554	5.99e-15	121.931202890407
FAw6	rs1800588	T	C	0.249057	0.142532	0.014482	9.47e-23	121.931202890407
FAw6	rs821840	G	A	0.252132	0.08609	0.014666	4.77e-09	121.931202890407
FAw6	rs10402112	A	T	0.099716	-0.166416	0.021114	3.8e-15	121.931202890407
FAw6	rs7412	T	C	0.057368	-0.272206	0.028286	8.06e-22	121.931202890407
FAw79S	rs1260326	C	T	0.63681	-0.114903	0.012663	1.95e-19	113.921319293755
FAw79S	rs9358816	C	T	0.572194	-0.070867	0.012541	1.97e-08	113.921319293755
FAw79S	rs115849089	A	G	0.10697	-0.121694	0.019997	1.48e-09	113.921319293755
FAw79S	rs964184	C	G	0.856085	-0.147383	0.017332	2.93e-17	113.921319293755
FAw79S	rs174418	C	T	0.562433	-0.090144	0.012535	9.01e-13	113.921319293755
FAw79S	rs1800588	T	C	0.249057	0.14167	0.014458	2.11e-22	113.921319293755
FAw79S	rs8107974	T	A	0.064708	-0.150922	0.024943	1.84e-09	113.921319293755
Free.C	rs190934192	A	G	0.027532	-0.367843	0.043213	3.05e-17	168.922655299409
Free.C	rs11591147	T	G	0.028751	-0.495239	0.0397	3.45e-35	168.922655299409
Free.C	rs3005923	A	G	0.028835	-0.330553	0.042212	7.94e-15	168.922655299409
Free.C	rs629301	T	G	0.786295	0.101484	0.014888	1.36e-11	168.922655299409
Free.C	rs13392272	T	C	0.399496	0.099728	0.012536	2.98e-15	168.922655299409
Free.C	rs115445558	C	G	0.084207	-0.126985	0.022168	1.33e-08	168.922655299409
Free.C	rs144064722	G	A	0.026353	0.281423	0.03939	1.37e-12	168.922655299409
Free.C	rs182695896	C	A	0.021085	0.315064	0.046512	1.82e-11	168.922655299409
Free.C	rs79225634	T	C	0.351642	0.088441	0.012917	1.1e-11	168.922655299409
Free.C	rs11604424	T	C	0.756603	-0.078229	0.014229	4.92e-08	168.922655299409
Free.C	rs174418	C	T	0.56242	-0.115321	0.012499	5.5e-20	168.922655299409
Free.C	rs1077835	G	A	0.249757	0.166186	0.014408	2.52e-30	168.922655299409
Free.C	rs75679663	A	C	0.026117	-0.262896	0.043389	1.85e-09	168.922655299409
Free.C	rs142130958	A	G	0.105779	-0.2307	0.020229	1.1e-29	168.922655299409
Free.C	rs7412	T	C	0.057349	-0.305425	0.028197	6.14e-27	168.922655299409
Glc	rs560887	C	T	0.699326	0.123679	0.010453	3.41e-32	83.9531574703745
Glc	rs7729232	A	T	0.00448	0.406556	0.072062	1.79e-08	83.9531574703745
Glc	rs878521	A	G	0.219783	0.092403	0.012346	7.98e-14	83.9531574703745
Glc	rs10466351	T	C	0.383742	0.072135	0.009887	3.28e-13	83.9531574703745
Gln	rs1260326	C	T	0.638963	0.061666	0.010082	9.87e-10	93.9209885762988
Gln	rs6729711	A	G	0.181259	-0.069575	0.01243	2.23e-08	93.9209885762988
Gln	rs7078003	T	C	0.195935	0.073854	0.011712	2.96e-10	93.9209885762988
Gln	rs7952320	C	G	0.533828	0.053765	0.009369	9.78e-09	93.9209885762988
Gln	rs12306007	T	C	0.140091	0.079358	0.013439	3.63e-09	93.9209885762988
Gln	rs2657879	G	A	0.176486	-0.221406	0.012494	3.3e-70	93.9209885762988
Gly	rs76515942	C	T	0.033017	0.231519	0.03287	1.95e-12	420.818841843286
Gly	rs74561492	T	C	0.035328	0.290385	0.032412	3.46e-19	420.818841843286
Gly	rs1047891	A	C	0.333894	0.487116	0.011096	1e-200	420.818841843286
Gly	rs55664807	G	A	0.368979	-0.109124	0.010933	1.97e-23	420.818841843286
Gly	rs1992855	C	T	0.409533	0.061971	0.010625	5.6e-09	420.818841843286
Gly	rs2169387	G	A	0.86668	-0.130064	0.01571	1.31e-16	420.818841843286
Gly	rs142884588	C	A	0.009704	0.537375	0.071418	5.54e-14	420.818841843286
Gly	rs13298772	C	T	0.053088	0.273079	0.022751	3.74e-33	420.818841843286
Gly	rs12685579	T	C	0.021922	0.226877	0.038613	4.33e-09	420.818841843286
Gly	rs10083777	T	C	0.172891	-0.10606	0.014526	2.97e-13	420.818841843286
Gp	rs1260326	C	T	0.636583	-0.087164	0.010619	5.24e-16	82.8202997553128
Gp	rs144064722	G	A	0.025261	0.189054	0.034025	4.09e-08	82.8202997553128
Gp	rs182695896	C	A	0.019224	0.295073	0.040829	9.57e-13	82.8202997553128
Gp	rs13234157	A	C	0.122844	-0.110069	0.015818	6.36e-12	82.8202997553128
Gp	rs115849089	A	G	0.101418	-0.105483	0.017163	1.29e-09	82.8202997553128
Gp	rs964184	C	G	0.857706	-0.105417	0.01456	8.7e-13	82.8202997553128
Gp	rs28929474	T	C	0.018453	-0.286434	0.038711	2.74e-13	82.8202997553128
Gp	rs77303550	T	C	0.186285	0.15289	0.013242	4.04e-30	82.8202997553128
Gp	rs664134	G	A	0.168509	0.104825	0.014816	2.82e-12	82.8202997553128
HDL.C	rs1461729	G	A	0.869708	0.093989	0.014485	1.32e-10	107.965045426427
HDL.C	rs59347135	G	C	0.043109	-0.167157	0.028586	7.03e-09	107.965045426427
HDL.C	rs291	C	T	0.23101	0.096436	0.011678	2.9e-16	107.965045426427
HDL.C	rs1883025	T	C	0.193655	-0.076062	0.01246	1.5e-09	107.965045426427
HDL.C	rs174594	A	C	0.58932	0.068823	0.010278	3.35e-11	107.965045426427
HDL.C	rs111894427	T	C	0.052024	0.133814	0.02204	1.83e-09	107.965045426427
HDL.C	rs67053123	A	T	0.1485	0.080931	0.014549	3.63e-08	107.965045426427
HDL.C	rs261291	C	T	0.373202	0.128746	0.010195	6.8e-36	107.965045426427
HDL.C	rs11632618	A	G	0.059606	0.158495	0.023091	1.07e-11	107.965045426427
HDL.C	rs73424577	G	A	0.035614	0.172473	0.028085	1.2e-09	107.965045426427
HDL.C	rs247617	A	C	0.297503	0.227319	0.010776	5.76e-97	107.965045426427
HDL.C	rs6507939	C	A	0.843389	0.092625	0.01346	9.48e-12	107.965045426427
HDL.C	rs1800961	T	C	0.036404	-0.15675	0.026493	4.67e-09	107.965045426427
HDL.D	rs4860970	T	C	0.413824	0.069437	0.012409	2.93e-08	197.765175665714
HDL.D	rs59347135	G	C	0.038681	-0.172757	0.029756	8.72e-09	197.765175665714
HDL.D	rs75551077	C	G	0.086418	0.137544	0.018378	1.2e-13	197.765175665714
HDL.D	rs1883025	T	C	0.193849	-0.073084	0.01304	2.78e-08	197.765175665714
HDL.D	rs174578	A	T	0.40193	-0.097718	0.010484	2.5e-20	197.765175665714
HDL.D	rs3741521	A	G	0.59774	-0.06235	0.010701	7.72e-09	197.765175665714
HDL.D	rs67053123	A	T	0.147378	0.10677	0.014835	9.82e-13	197.765175665714
HDL.D	rs1532085	G	A	0.594771	-0.229547	0.010398	3.26e-106	197.765175665714
HDL.D	rs2070895	A	G	0.24883	0.24337	0.011936	7e-91	197.765175665714
HDL.D	rs11633043	A	G	0.173335	0.117241	0.014171	2.41e-16	197.765175665714
HDL.D	rs247617	A	C	0.288773	0.177049	0.011403	1.83e-53	197.765175665714
HDL.D	rs6507939	C	A	0.839141	0.11328	0.013948	8.32e-16	197.765175665714
HDL.D	rs7412	T	C	0.055504	0.150012	0.026119	1.25e-08	197.765175665714
HDL.D	rs6065904	A	G	0.233223	-0.177828	0.012178	1.73e-47	197.765175665714
His	rs3733402	A	G	0.567998	0.081302	0.010423	9.14e-15	72.0306814840808
His	rs1801020	G	A	0.727869	0.077702	0.011791	5.83e-11	72.0306814840808
His	rs7954638	A	C	0.482356	-0.081992	0.010472	7.25e-15	72.0306814840808
His	rs73216231	T	A	0.117647	0.120814	0.016102	8.94e-14	72.0306814840808
His	rs1998848	A	G	0.05404	0.147485	0.023554	4.91e-10	72.0306814840808
IDL.C	rs190934192	A	G	0.023981	-0.387896	0.039989	1.21e-21	150.725708023523
IDL.C	rs11591147	T	G	0.030715	-0.499655	0.034767	1.55e-45	150.725708023523
IDL.C	rs553741	C	G	0.624432	0.07988	0.010918	5.67e-13	150.725708023523
IDL.C	rs185415345	A	G	0.046556	-0.164108	0.027295	3.15e-09	150.725708023523
IDL.C	rs3005923	A	G	0.027565	-0.344751	0.036201	6.41e-21	150.725708023523
IDL.C	rs10449300	G	A	0.3354	-0.065719	0.011132	6.02e-09	150.725708023523
IDL.C	rs629301	T	G	0.783555	0.126845	0.012412	7.51e-24	150.725708023523
IDL.C	rs952275	G	T	0.426607	0.108865	0.010349	3.58e-25	150.725708023523
IDL.C	rs6756629	A	G	0.081568	-0.128503	0.018819	1.73e-11	150.725708023523
IDL.C	rs144064722	G	A	0.025283	0.199063	0.034073	8.62e-09	150.725708023523
IDL.C	rs182695896	C	A	0.019221	0.259788	0.040896	3.89e-10	150.725708023523
IDL.C	rs79225634	T	C	0.353218	0.089963	0.010812	2.45e-16	150.725708023523
IDL.C	rs7786322	T	A	0.24911	0.069748	0.011953	8.99e-09	150.725708023523
IDL.C	rs2980860	G	A	0.48076	-0.064919	0.010295	5.2e-10	150.725708023523
IDL.C	rs62523994	A	G	0.390666	0.060131	0.010607	2.34e-08	150.725708023523
IDL.C	rs635634	T	C	0.20054	0.082768	0.012828	2.06e-10	150.725708023523
IDL.C	rs1532085	G	A	0.594771	-0.090541	0.010508	2.08e-17	150.725708023523
IDL.C	rs261334	C	G	0.769329	-0.118778	0.012312	2e-21	150.725708023523
IDL.C	rs142130958	A	G	0.101869	-0.237703	0.017229	4.2e-42	150.725708023523
IDL.C	rs137992968	T	C	0.022573	-0.228292	0.034978	1.27e-10	150.725708023523
IDL.C	rs7412	T	C	0.055504	-0.533115	0.025827	5.08e-92	150.725708023523
IDL.C	rs8106814	C	T	0.220661	-0.094687	0.014404	9.38e-11	150.725708023523
IDL.C	rs1883711	C	G	0.05671	0.148789	0.024719	3.02e-09	150.725708023523
IDL.FC	rs190934192	A	G	0.023981	-0.382469	0.039996	3.78e-21	151.738416019845
IDL.FC	rs11591147	T	G	0.030715	-0.505043	0.034776	1.28e-46	151.738416019845
IDL.FC	rs553741	C	G	0.626013	0.06898	0.010569	1.18e-10	151.738416019845
IDL.FC	rs3005923	A	G	0.027565	-0.334583	0.036225	7.79e-20	151.738416019845
IDL.FC	rs10449300	G	A	0.321478	-0.063079	0.010816	8.61e-09	151.738416019845
IDL.FC	rs629301	T	G	0.779766	0.118798	0.011937	8.93e-23	151.738416019845
IDL.FC	rs952275	G	T	0.433279	0.10884	0.009876	1.47e-27	151.738416019845
IDL.FC	rs6756629	A	G	0.078221	-0.119821	0.018218	8.52e-11	151.738416019845
IDL.FC	rs144064722	G	A	0.025283	0.195	0.034079	1.63e-08	151.738416019845
IDL.FC	rs185567543	T	A	0.017852	0.276147	0.041875	7.59e-11	151.738416019845
IDL.FC	rs79225634	T	C	0.33695	0.079826	0.010481	5.61e-14	151.738416019845
IDL.FC	rs7786322	T	A	0.245761	0.070568	0.011464	1.24e-09	151.738416019845
IDL.FC	rs2954021	G	A	0.546373	-0.060277	0.009816	1.36e-09	151.738416019845
IDL.FC	rs635634	T	C	0.198427	0.077362	0.012378	6.91e-10	151.738416019845
IDL.FC	rs1532085	G	A	0.598552	-0.105777	0.009978	1.26e-25	151.738416019845
IDL.FC	rs261334	C	G	0.775278	-0.13872	0.011922	1.55e-30	151.738416019845
IDL.FC	rs17248720	T	C	0.105195	-0.231635	0.016531	1.62e-43	151.738416019845
IDL.FC	rs137992968	T	C	0.022361	-0.211288	0.033906	7.74e-10	151.738416019845
IDL.FC	rs2965159	G	A	0.395689	-0.058036	0.01023	2.16e-08	151.738416019845
IDL.FC	rs7412	T	C	0.056115	-0.52295	0.025147	1.09e-93	151.738416019845
IDL.FC	rs8106814	C	T	0.220661	-0.099946	0.014406	7.52e-12	151.738416019845
IDL.FC	rs1883711	C	G	0.05671	0.148988	0.024728	2.74e-09	151.738416019845
IDL.L	rs190934192	A	G	0.023981	-0.361039	0.040031	6.44e-19	143.451360344834
IDL.L	rs11591147	T	G	0.030715	-0.480746	0.034793	3.33e-42	143.451360344834
IDL.L	rs553741	C	G	0.624432	0.073704	0.010925	3.02e-11	143.451360344834
IDL.L	rs3005923	A	G	0.027565	-0.33688	0.036223	5.12e-20	143.451360344834
IDL.L	rs10449300	G	A	0.3354	-0.063075	0.011138	2.43e-08	143.451360344834
IDL.L	rs629301	T	G	0.783555	0.120442	0.01242	1.26e-21	143.451360344834
IDL.L	rs952275	G	T	0.426607	0.109054	0.010353	3.14e-25	143.451360344834
IDL.L	rs76866386	C	T	0.081622	-0.122492	0.01881	1.41e-10	143.451360344834
IDL.L	rs144064722	G	A	0.025283	0.215548	0.034081	4.67e-10	143.451360344834
IDL.L	rs182695896	C	A	0.019221	0.293744	0.040903	1.51e-12	143.451360344834
IDL.L	rs79225634	T	C	0.353218	0.086675	0.010818	2.97e-15	143.451360344834
IDL.L	rs7786322	T	A	0.24911	0.072203	0.011958	2.72e-09	143.451360344834
IDL.L	rs2980860	G	A	0.48076	-0.072583	0.010296	3.81e-12	143.451360344834
IDL.L	rs62523994	A	G	0.390666	0.059451	0.010612	3.42e-08	143.451360344834
IDL.L	rs635634	T	C	0.20054	0.08545	0.012832	5.41e-11	143.451360344834
IDL.L	rs3741298	T	C	0.771465	-0.078122	0.012216	2.99e-10	143.451360344834
IDL.L	rs1532085	G	A	0.594771	-0.103028	0.010504	4.36e-22	143.451360344834
IDL.L	rs261334	C	G	0.769329	-0.132194	0.012311	3.74e-26	143.451360344834
IDL.L	rs142130958	A	G	0.101869	-0.234915	0.01724	4.3e-41	143.451360344834
IDL.L	rs137992968	T	C	0.022573	-0.229881	0.034991	9.72e-11	143.451360344834
IDL.L	rs4608457	T	C	0.04467	-0.155716	0.027168	1.65e-08	143.451360344834
IDL.L	rs7412	T	C	0.055504	-0.504989	0.025872	1.92e-82	143.451360344834
IDL.L	rs8106814	C	T	0.220661	-0.098161	0.014408	1.94e-11	143.451360344834
IDL.L	rs1883711	C	G	0.05671	0.156241	0.024727	4.85e-10	143.451360344834
IDL.P	rs190934192	A	G	0.023981	-0.344392	0.040048	2.48e-17	146.739073397696
IDL.P	rs11591147	T	G	0.030715	-0.464499	0.034806	1.82e-39	146.739073397696
IDL.P	rs553741	C	G	0.624432	0.069483	0.010926	3.79e-10	146.739073397696
IDL.P	rs3005923	A	G	0.027565	-0.326867	0.036227	6.37e-19	146.739073397696
IDL.P	rs629301	T	G	0.783555	0.116125	0.012422	3.38e-20	146.739073397696
IDL.P	rs952275	G	T	0.426607	0.107726	0.010353	1.21e-24	146.739073397696
IDL.P	rs76866386	C	T	0.081622	-0.117135	0.018811	8.69e-10	146.739073397696
IDL.P	rs144064722	G	A	0.025283	0.221237	0.034077	1.62e-10	146.739073397696
IDL.P	rs182695896	C	A	0.019221	0.304848	0.040898	2.13e-13	146.739073397696
IDL.P	rs79225634	T	C	0.353218	0.083426	0.010819	3.11e-14	146.739073397696
IDL.P	rs7786322	T	A	0.24911	0.071801	0.011958	3.36e-09	146.739073397696
IDL.P	rs2980860	G	A	0.48076	-0.075295	0.010295	5.92e-13	146.739073397696
IDL.P	rs635634	T	C	0.20054	0.084967	0.012832	7.01e-11	146.739073397696
IDL.P	rs3741298	T	C	0.771465	-0.085361	0.012213	5.87e-12	146.739073397696
IDL.P	rs1532085	G	A	0.594771	-0.109365	0.010499	1.08e-24	146.739073397696
IDL.P	rs261334	C	G	0.769329	-0.139519	0.012306	5.98e-29	146.739073397696
IDL.P	rs142130958	A	G	0.101869	-0.23018	0.017244	1.76e-39	146.739073397696
IDL.P	rs137992968	T	C	0.022573	-0.229414	0.034991	1.07e-10	146.739073397696
IDL.P	rs4608457	T	C	0.04467	-0.16221	0.027164	4.09e-09	146.739073397696
IDL.P	rs7412	T	C	0.055504	-0.481801	0.025898	5.03e-75	146.739073397696
IDL.P	rs8106814	C	T	0.220661	-0.098683	0.014408	1.54e-11	146.739073397696
IDL.P	rs1883711	C	G	0.05671	0.158757	0.024726	2.57e-10	146.739073397696
IDL.PL	rs190934192	A	G	0.023981	-0.36208	0.040039	4.38e-19	136.762655248941
IDL.PL	rs11591147	T	G	0.030715	-0.487758	0.034812	1.59e-43	136.762655248941
IDL.PL	rs553741	C	G	0.626013	0.064005	0.010573	2.3e-09	136.762655248941
IDL.PL	rs3005923	A	G	0.027565	-0.326813	0.036239	5.48e-19	136.762655248941
IDL.PL	rs10449300	G	A	0.321478	-0.061108	0.010819	2.47e-08	136.762655248941
IDL.PL	rs629301	T	G	0.779766	0.112767	0.011943	1.15e-20	136.762655248941
IDL.PL	rs952275	G	T	0.433279	0.105808	0.00988	3.98e-26	136.762655248941
IDL.PL	rs6756629	A	G	0.078221	-0.111792	0.018235	1.44e-09	136.762655248941
IDL.PL	rs144064722	G	A	0.025283	0.205529	0.034084	2.65e-09	136.762655248941
IDL.PL	rs182695896	C	A	0.019221	0.292193	0.040918	1.81e-12	136.762655248941
IDL.PL	rs79225634	T	C	0.33695	0.078766	0.010485	1.21e-13	136.762655248941
IDL.PL	rs7786322	T	A	0.245761	0.072715	0.011467	3.87e-10	136.762655248941
IDL.PL	rs2954022	A	C	0.484494	-0.069267	0.009817	3.29e-12	136.762655248941
IDL.PL	rs635634	T	C	0.198427	0.077258	0.012381	7.3e-10	136.762655248941
IDL.PL	rs3741298	T	C	0.778198	-0.079252	0.011812	3.53e-11	136.762655248941
IDL.PL	rs1532085	G	A	0.598552	-0.096775	0.00999	1.15e-21	136.762655248941
IDL.PL	rs261334	C	G	0.775278	-0.126571	0.011932	1.17e-25	136.762655248941
IDL.PL	rs17248720	T	C	0.105195	-0.226811	0.01654	9.24e-42	136.762655248941
IDL.PL	rs137992968	T	C	0.022361	-0.214841	0.033919	4.05e-10	136.762655248941
IDL.PL	rs4608457	T	C	0.04467	-0.153497	0.027184	2.49e-08	136.762655248941
IDL.PL	rs2965160	G	A	0.368534	-0.057031	0.010279	4.33e-08	136.762655248941
IDL.PL	rs7412	T	C	0.056115	-0.505154	0.025175	2.19e-87	136.762655248941
IDL.PL	rs8106814	C	T	0.220661	-0.103925	0.014408	1.08e-12	136.762655248941
IDL.PL	rs2207132	A	G	0.059698	0.154188	0.024556	5.72e-10	136.762655248941
IDL.TG	rs187607506	T	C	0.211212	-0.100901	0.013205	5.15e-14	117.223591385912
IDL.TG	rs72660594	C	T	0.035214	-0.271711	0.028807	1.5e-20	117.223591385912
IDL.TG	rs1168041	C	T	0.727042	0.083815	0.011734	1.96e-12	117.223591385912
IDL.TG	rs660240	C	T	0.785302	0.078525	0.012481	5.7e-10	117.223591385912
IDL.TG	rs4075673	C	T	0.601523	-0.102479	0.010484	5.92e-22	117.223591385912
IDL.TG	rs144064722	G	A	0.025283	0.24965	0.034043	5.03e-13	117.223591385912
IDL.TG	rs182695896	C	A	0.019221	0.348324	0.040852	4.45e-17	117.223591385912
IDL.TG	rs79225634	T	C	0.353218	0.062054	0.01082	1.6e-08	117.223591385912
IDL.TG	rs115849089	A	G	0.101403	-0.097853	0.017191	2.05e-08	117.223591385912
IDL.TG	rs2954029	T	A	0.48008	-0.08343	0.010289	1.36e-15	117.223591385912
IDL.TG	rs964184	C	G	0.857677	-0.148855	0.014566	7.59e-24	117.223591385912
IDL.TG	rs2044333	A	G	0.490095	0.067686	0.01037	1.27e-10	117.223591385912
IDL.TG	rs1532085	G	A	0.594771	-0.156081	0.010478	8.71e-49	117.223591385912
IDL.TG	rs261334	C	G	0.769329	-0.197359	0.012259	1.09e-56	117.223591385912
IDL.TG	rs11633043	A	G	0.173335	0.078896	0.014198	4.38e-08	117.223591385912
IDL.TG	rs247617	A	C	0.288773	-0.084256	0.011466	4.51e-13	117.223591385912
IDL.TG	rs9302635	C	T	0.174853	-0.077798	0.013469	1.27e-08	117.223591385912
IDL.TG	rs113531395	T	C	0.026105	-0.2459	0.036281	2.44e-11	117.223591385912
IDL.TG	rs6511720	T	G	0.099907	-0.175667	0.017333	1.76e-23	117.223591385912
IDL.TG	rs58542926	T	C	0.063034	-0.141011	0.021067	4.28e-11	117.223591385912
IDL.TG	rs157594	G	T	0.588298	0.125692	0.011722	4.34e-26	117.223591385912
IDL.TG	rs1883711	C	G	0.05671	0.154938	0.024724	6.67e-10	117.223591385912
Ile	rs1260326	C	T	0.638809	-0.085678	0.009934	9.75e-18	75.4697495994393
Ile	rs1440580	A	T	0.481233	0.072612	0.00941	1.68e-14	75.4697495994393
L.HDL.C	rs6544366	T	G	0.267874	0.064093	0.011001	8.14e-09	130.465682855456
L.HDL.C	rs59347135	G	C	0.043114	-0.167291	0.028587	6.99e-09	130.465682855456
L.HDL.C	rs291	C	T	0.231014	0.10065	0.011676	1.45e-17	130.465682855456
L.HDL.C	rs1883025	T	C	0.193654	-0.072156	0.012455	9.85e-09	130.465682855456
L.HDL.C	rs174583	T	C	0.392152	-0.077831	0.010132	2.92e-14	130.465682855456
L.HDL.C	rs964184	C	G	0.861774	0.081863	0.014048	8.07e-09	130.465682855456
L.HDL.C	rs67053123	A	T	0.148501	0.092051	0.014556	3.9e-10	130.465682855456
L.HDL.C	rs261291	C	T	0.373198	0.179384	0.010165	2.39e-68	130.465682855456
L.HDL.C	rs11632618	A	G	0.059603	0.215139	0.023086	2.9e-20	130.465682855456
L.HDL.C	rs73424577	G	A	0.035613	0.231396	0.028065	3.37e-16	130.465682855456
L.HDL.C	rs111543310	C	T	0.015958	0.337634	0.048705	6.88e-12	130.465682855456
L.HDL.C	rs247617	A	C	0.297513	0.209633	0.01079	1.93e-82	130.465682855456
L.HDL.C	rs6507939	C	A	0.843394	0.094757	0.013468	3.34e-12	130.465682855456
L.HDL.C	rs429358	C	T	0.169994	-0.091553	0.013419	1.46e-11	130.465682855456
L.HDL.C	rs6065904	A	G	0.228686	-0.135338	0.011671	1.72e-30	130.465682855456
L.HDL.CE	rs6544366	T	G	0.274622	0.066565	0.01146	9.62e-09	141.165543636961
L.HDL.CE	rs59347135	G	C	0.038681	-0.184264	0.029776	9.82e-10	141.165543636961
L.HDL.CE	rs75551077	C	G	0.086418	0.150089	0.018389	7.52e-16	141.165543636961
L.HDL.CE	rs174529	C	T	0.409265	-0.082001	0.010539	1.53e-14	141.165543636961
L.HDL.CE	rs964184	C	G	0.857677	0.085972	0.014598	5.99e-09	141.165543636961
L.HDL.CE	rs67053123	A	T	0.147378	0.091286	0.014852	1.27e-09	141.165543636961
L.HDL.CE	rs261291	C	T	0.376501	0.181235	0.010618	8.02e-64	141.165543636961
L.HDL.CE	rs11632618	A	G	0.061802	0.218584	0.023568	5.13e-20	141.165543636961
L.HDL.CE	rs6494025	T	C	0.03658	0.262459	0.029038	4.34e-19	141.165543636961
L.HDL.CE	rs111543310	C	T	0.015958	0.339201	0.048733	6.2e-12	141.165543636961
L.HDL.CE	rs247617	A	C	0.288773	0.208627	0.011386	2.9e-73	141.165543636961
L.HDL.CE	rs6507939	C	A	0.839141	0.097365	0.013967	5.76e-12	141.165543636961
L.HDL.CE	rs429358	C	T	0.168024	-0.090219	0.013862	1.29e-10	141.165543636961
L.HDL.CE	rs6065904	A	G	0.233223	-0.1334	0.012222	4.17e-27	141.165543636961
L.HDL.FC	rs6544366	T	G	0.267871	0.062056	0.010993	2.3e-08	121.092207391255
L.HDL.FC	rs6957745	C	T	0.175606	0.076424	0.013281	1.23e-08	121.092207391255
L.HDL.FC	rs59347135	G	C	0.043116	-0.162555	0.028558	1.76e-08	121.092207391255
L.HDL.FC	rs291	C	T	0.231015	0.104066	0.011665	1.04e-18	121.092207391255
L.HDL.FC	rs1883025	T	C	0.193654	-0.070511	0.012444	2.04e-08	121.092207391255
L.HDL.FC	rs174578	A	T	0.393563	-0.081677	0.010039	8.02e-16	121.092207391255
L.HDL.FC	rs964184	C	G	0.861776	0.082982	0.014035	4.84e-09	121.092207391255
L.HDL.FC	rs67053123	A	T	0.148502	0.094605	0.014543	1.2e-10	121.092207391255
L.HDL.FC	rs261291	C	T	0.373196	0.180778	0.010154	1.47e-69	121.092207391255
L.HDL.FC	rs11632618	A	G	0.059602	0.221945	0.023066	1.65e-21	121.092207391255
L.HDL.FC	rs73424577	G	A	0.035613	0.235765	0.028037	8.51e-17	121.092207391255
L.HDL.FC	rs111543310	C	T	0.015958	0.332984	0.048653	1.25e-11	121.092207391255
L.HDL.FC	rs247617	A	C	0.297517	0.196555	0.010789	9.47e-73	121.092207391255
L.HDL.FC	rs6507939	C	A	0.843395	0.088972	0.013462	6.08e-11	121.092207391255
L.HDL.FC	rs429358	C	T	0.169995	-0.074117	0.013415	4.53e-08	121.092207391255
L.HDL.FC	rs6065904	A	G	0.228684	-0.134677	0.011662	2.86e-30	121.092207391255
L.HDL.L	rs59347135	G	C	0.038681	-0.189026	0.029757	3.55e-10	173.89459385181
L.HDL.L	rs291	C	T	0.227915	0.097805	0.012304	4.18e-15	173.89459385181
L.HDL.L	rs174578	A	T	0.40193	-0.087829	0.01049	1.36e-16	173.89459385181
L.HDL.L	rs964184	C	G	0.857677	0.086677	0.014585	4.4e-09	173.89459385181
L.HDL.L	rs67053123	A	T	0.147378	0.094067	0.014841	3.88e-10	173.89459385181
L.HDL.L	rs1532085	G	A	0.594771	-0.190744	0.01044	8.04e-73	173.89459385181
L.HDL.L	rs2070895	A	G	0.24883	0.201616	0.01198	4.62e-62	173.89459385181
L.HDL.L	rs16940472	A	C	0.093336	0.131386	0.020535	2.65e-10	173.89459385181
L.HDL.L	rs247617	A	C	0.288773	0.206448	0.011382	8.57e-72	173.89459385181
L.HDL.L	rs6507939	C	A	0.839141	0.102368	0.013956	4.37e-13	173.89459385181
L.HDL.L	rs429358	C	T	0.168024	-0.082877	0.013854	3.48e-09	173.89459385181
L.HDL.L	rs6065904	A	G	0.233223	-0.124992	0.012221	5.51e-24	173.89459385181
L.HDL.P	rs59347135	G	C	0.038681	-0.188843	0.029755	3.73e-10	175.067549798289
L.HDL.P	rs291	C	T	0.227915	0.097248	0.012303	6.05e-15	175.067549798289
L.HDL.P	rs174578	A	T	0.40193	-0.089135	0.010489	4.89e-17	175.067549798289
L.HDL.P	rs964184	C	G	0.857677	0.084316	0.014582	1.14e-08	175.067549798289
L.HDL.P	rs67053123	A	T	0.147378	0.093326	0.01484	5.37e-10	175.067549798289
L.HDL.P	rs1532085	G	A	0.594771	-0.19433	0.010435	1.57e-75	175.067549798289
L.HDL.P	rs2070895	A	G	0.24883	0.206256	0.011975	7.03e-65	175.067549798289
L.HDL.P	rs16940472	A	C	0.093336	0.130913	0.020533	3.1e-10	175.067549798289
L.HDL.P	rs247617	A	C	0.288773	0.203656	0.011384	7.6e-70	175.067549798289
L.HDL.P	rs6507939	C	A	0.839141	0.103777	0.013953	2.11e-13	175.067549798289
L.HDL.P	rs429358	C	T	0.168024	-0.081808	0.013854	5.57e-09	175.067549798289
L.HDL.P	rs6065904	A	G	0.233223	-0.120847	0.012221	1.64e-22	175.067549798289
L.HDL.PL	rs609526	A	T	0.440509	-0.058709	0.010429	2.83e-08	152.550245621178
L.HDL.PL	rs59347135	G	C	0.038681	-0.191461	0.029739	2.17e-10	152.550245621178
L.HDL.PL	rs291	C	T	0.227915	0.098294	0.012296	3.18e-15	152.550245621178
L.HDL.PL	rs174578	A	T	0.40193	-0.086248	0.010485	4.95e-16	152.550245621178
L.HDL.PL	rs964184	C	G	0.857677	0.094038	0.014569	1.95e-10	152.550245621178
L.HDL.PL	rs67053123	A	T	0.147378	0.090464	0.014833	1.8e-09	152.550245621178
L.HDL.PL	rs1532085	G	A	0.594771	-0.18403	0.010441	1.02e-67	152.550245621178
L.HDL.PL	rs2070895	A	G	0.24883	0.194737	0.011978	6.92e-58	152.550245621178
L.HDL.PL	rs16940472	A	C	0.093336	0.1224	0.020526	4.08e-09	152.550245621178
L.HDL.PL	rs247617	A	C	0.288773	0.201753	0.011379	1.67e-68	152.550245621178
L.HDL.PL	rs6507939	C	A	0.839141	0.101778	0.013947	6.16e-13	152.550245621178
L.HDL.PL	rs429358	C	T	0.168024	-0.079468	0.013848	1.52e-08	152.550245621178
L.HDL.PL	rs6065904	A	G	0.233223	-0.103109	0.012223	8.83e-17	152.550245621178
L.LDL.C	rs193084249	G	A	0.032129	0.179693	0.031247	1.48e-08	141.49910726093
L.LDL.C	rs190934192	A	G	0.023981	-0.399134	0.039924	7.1e-23	141.49910726093
L.LDL.C	rs11591147	T	G	0.030715	-0.523828	0.034717	5.69e-50	141.49910726093
L.LDL.C	rs553741	C	G	0.626008	0.073671	0.010552	6.18e-12	141.49910726093
L.LDL.C	rs185415345	A	G	0.046556	-0.171002	0.027271	6.61e-10	141.49910726093
L.LDL.C	rs3005923	A	G	0.027565	-0.338023	0.036171	3.46e-20	141.49910726093
L.LDL.C	rs10449300	G	A	0.321516	-0.060367	0.010803	3.73e-08	141.49910726093
L.LDL.C	rs629301	T	G	0.779776	0.127798	0.011915	4.36e-26	141.49910726093
L.LDL.C	rs10184290	C	T	0.133428	-0.096516	0.014583	7.14e-11	141.49910726093
L.LDL.C	rs934197	A	G	0.287215	0.113771	0.010972	1.74e-24	141.49910726093
L.LDL.C	rs6756629	A	G	0.078231	-0.141273	0.01819	2.03e-14	141.49910726093
L.LDL.C	rs144064722	G	A	0.025283	0.232189	0.034026	1.82e-11	141.49910726093
L.LDL.C	rs182695896	C	A	0.019221	0.29849	0.040831	6.05e-13	141.49910726093
L.LDL.C	rs79225634	T	C	0.336995	0.086342	0.010463	4.42e-16	141.49910726093
L.LDL.C	rs73066442	G	A	0.245776	0.073287	0.011449	2.9e-10	141.49910726093
L.LDL.C	rs2954022	A	C	0.484485	-0.057868	0.009799	6.03e-09	141.49910726093
L.LDL.C	rs495828	T	G	0.220826	0.07198	0.01175	1.61e-09	141.49910726093
L.LDL.C	rs3741298	T	C	0.778179	-0.068881	0.011795	8.86e-09	141.49910726093
L.LDL.C	rs261334	C	G	0.775261	-0.070284	0.011934	6.63e-09	141.49910726093
L.LDL.C	rs34042070	G	C	0.20157	0.068986	0.012217	2.68e-08	141.49910726093
L.LDL.C	rs142130958	A	G	0.105488	-0.232815	0.01635	1.07e-44	141.49910726093
L.LDL.C	rs137992968	T	C	0.022361	-0.212845	0.033872	6.08e-10	141.49910726093
L.LDL.C	rs2965152	A	G	0.406061	-0.056999	0.010102	2.75e-08	141.49910726093
L.LDL.C	rs7412	T	C	0.056113	-0.57267	0.025055	2.63e-112	141.49910726093
L.LDL.C	rs8106814	C	T	0.220661	-0.103287	0.01439	1.57e-12	141.49910726093
L.LDL.C	rs2207132	A	G	0.059698	0.14217	0.024523	1.13e-08	141.49910726093
L.LDL.CE	rs193084249	G	A	0.032129	0.182861	0.031243	8.68e-09	146.609534347548
L.LDL.CE	rs190934192	A	G	0.023981	-0.396971	0.039922	1.4e-22	146.609534347548
L.LDL.CE	rs11591147	T	G	0.030715	-0.51831	0.034723	8.6e-49	146.609534347548
L.LDL.CE	rs553741	C	G	0.624432	0.077665	0.010909	2.56e-12	146.609534347548
L.LDL.CE	rs185415345	A	G	0.046556	-0.173195	0.027268	4.24e-10	146.609534347548
L.LDL.CE	rs3005923	A	G	0.027565	-0.334651	0.03617	9.25e-20	146.609534347548
L.LDL.CE	rs10449300	G	A	0.3354	-0.064949	0.011123	9.4e-09	146.609534347548
L.LDL.CE	rs629301	T	G	0.783555	0.134858	0.012397	1.05e-26	146.609534347548
L.LDL.CE	rs62120792	C	T	0.139114	-0.092112	0.01492	1.28e-09	146.609534347548
L.LDL.CE	rs934197	A	G	0.284745	0.114845	0.01146	6.6e-23	146.609534347548
L.LDL.CE	rs6756629	A	G	0.081568	-0.13357	0.018792	2.78e-12	146.609534347548
L.LDL.CE	rs144064722	G	A	0.025283	0.230859	0.034023	2.53e-11	146.609534347548
L.LDL.CE	rs182695896	C	A	0.019221	0.292365	0.040827	1.91e-12	146.609534347548
L.LDL.CE	rs79225634	T	C	0.353218	0.093823	0.010801	1.33e-17	146.609534347548
L.LDL.CE	rs73066442	G	A	0.249027	0.069161	0.011942	1.24e-08	146.609534347548
L.LDL.CE	rs2980860	G	A	0.48076	-0.0651	0.010286	4.88e-10	146.609534347548
L.LDL.CE	rs635634	T	C	0.20054	0.074238	0.012819	1.24e-08	146.609534347548
L.LDL.CE	rs3741298	T	C	0.771465	-0.07376	0.012201	2.78e-09	146.609534347548
L.LDL.CE	rs34042070	G	C	0.19909	0.074023	0.012866	1.54e-08	146.609534347548
L.LDL.CE	rs142130958	A	G	0.101869	-0.236648	0.017214	1.19e-41	146.609534347548
L.LDL.CE	rs137992968	T	C	0.022573	-0.218228	0.034952	8.32e-10	146.609534347548
L.LDL.CE	rs2965152	A	G	0.399178	-0.060746	0.010622	1.88e-08	146.609534347548
L.LDL.CE	rs7412	T	C	0.055504	-0.571074	0.025746	1.54e-105	146.609534347548
L.LDL.CE	rs8106814	C	T	0.220661	-0.09969	0.014391	9.68e-12	146.609534347548
L.LDL.CE	rs2207132	A	G	0.059698	0.143134	0.02452	9.5e-09	146.609534347548
L.LDL.FC	rs190934192	A	G	0.023981	-0.398606	0.03994	8.28e-23	163.42181859992
L.LDL.FC	rs11591147	T	G	0.030715	-0.526401	0.034732	2.02e-50	163.42181859992
L.LDL.FC	rs553741	C	G	0.62601	0.073425	0.010557	7.35e-12	163.42181859992
L.LDL.FC	rs185415345	A	G	0.046556	-0.160924	0.027284	6.26e-09	163.42181859992
L.LDL.FC	rs3005923	A	G	0.027565	-0.335284	0.036187	7.06e-20	163.42181859992
L.LDL.FC	rs629301	T	G	0.779772	0.129065	0.011919	1.45e-26	163.42181859992
L.LDL.FC	rs10184290	C	T	0.133421	-0.100246	0.014588	1.3e-11	163.42181859992
L.LDL.FC	rs934197	A	G	0.287218	0.115695	0.010977	2.97e-25	163.42181859992
L.LDL.FC	rs6756629	A	G	0.078227	-0.141522	0.018198	1.86e-14	163.42181859992
L.LDL.FC	rs144064722	G	A	0.025283	0.231892	0.034034	1.93e-11	163.42181859992
L.LDL.FC	rs185567543	T	A	0.017852	0.31251	0.04181	1.81e-13	163.42181859992
L.LDL.FC	rs79225634	T	C	0.336976	0.083468	0.010469	4.05e-15	163.42181859992
L.LDL.FC	rs73066442	G	A	0.245772	0.073725	0.011453	2.29e-10	163.42181859992
L.LDL.FC	rs2954022	A	C	0.484489	-0.055659	0.009805	2.25e-08	163.42181859992
L.LDL.FC	rs495828	T	G	0.220822	0.074325	0.011751	4.67e-10	163.42181859992
L.LDL.FC	rs261334	C	G	0.775268	-0.080351	0.011935	3.33e-11	163.42181859992
L.LDL.FC	rs142130958	A	G	0.105492	-0.238766	0.016354	6.49e-47	163.42181859992
L.LDL.FC	rs137992968	T	C	0.022361	-0.224208	0.033881	7.12e-11	163.42181859992
L.LDL.FC	rs2965152	A	G	0.406069	-0.059035	0.010106	8.72e-09	163.42181859992
L.LDL.FC	rs7412	T	C	0.056114	-0.592793	0.025036	2.03e-120	163.42181859992
L.LDL.FC	rs8106814	C	T	0.220661	-0.109415	0.014392	6.96e-14	163.42181859992
L.LDL.FC	rs2207132	A	G	0.059698	0.136103	0.024534	4.65e-08	163.42181859992
L.LDL.L	rs193084249	G	A	0.032129	0.177747	0.031258	2.25e-08	145.11291275784
L.LDL.L	rs190934192	A	G	0.023981	-0.390778	0.039953	6.66e-22	145.11291275784
L.LDL.L	rs11591147	T	G	0.030715	-0.516356	0.034738	2.07e-48	145.11291275784
L.LDL.L	rs553741	C	G	0.624432	0.075014	0.010915	1.4e-11	145.11291275784
L.LDL.L	rs185415345	A	G	0.046556	-0.163107	0.027284	4.14e-09	145.11291275784
L.LDL.L	rs3005923	A	G	0.027565	-0.337848	0.036186	4.26e-20	145.11291275784
L.LDL.L	rs10449300	G	A	0.3354	-0.06436	0.011128	1.29e-08	145.11291275784
L.LDL.L	rs629301	T	G	0.783555	0.132521	0.012404	8e-26	145.11291275784
L.LDL.L	rs62120792	C	T	0.139114	-0.093785	0.014926	6.47e-10	145.11291275784
L.LDL.L	rs934197	A	G	0.284745	0.115894	0.011465	2.77e-23	145.11291275784
L.LDL.L	rs6756629	A	G	0.081568	-0.131195	0.0188	6.79e-12	145.11291275784
L.LDL.L	rs144064722	G	A	0.025283	0.241981	0.034034	2.72e-12	145.11291275784
L.LDL.L	rs182695896	C	A	0.019221	0.316113	0.040842	2.72e-14	145.11291275784
L.LDL.L	rs79225634	T	C	0.353218	0.091987	0.010807	5.75e-17	145.11291275784
L.LDL.L	rs73066442	G	A	0.249027	0.072435	0.011947	2.49e-09	145.11291275784
L.LDL.L	rs2980860	G	A	0.48076	-0.069642	0.010289	2.82e-11	145.11291275784
L.LDL.L	rs635634	T	C	0.20054	0.076786	0.012824	3.91e-09	145.11291275784
L.LDL.L	rs3741298	T	C	0.771465	-0.07587	0.012206	9.84e-10	145.11291275784
L.LDL.L	rs261334	C	G	0.769329	-0.071919	0.012327	9.64e-09	145.11291275784
L.LDL.L	rs34042070	G	C	0.19909	0.072208	0.012872	3.47e-08	145.11291275784
L.LDL.L	rs142130958	A	G	0.101869	-0.239755	0.017221	1.11e-42	145.11291275784
L.LDL.L	rs137992968	T	C	0.022573	-0.225797	0.034966	2.16e-10	145.11291275784
L.LDL.L	rs2965152	A	G	0.399178	-0.06104	0.010626	1.62e-08	145.11291275784
L.LDL.L	rs7412	T	C	0.055504	-0.572611	0.025756	4.82e-106	145.11291275784
L.LDL.L	rs8106814	C	T	0.220661	-0.10614	0.014394	4.14e-13	145.11291275784
L.LDL.L	rs2207132	A	G	0.059698	0.146056	0.024531	4.78e-09	145.11291275784
L.LDL.P	rs193084249	G	A	0.032129	0.175528	0.03126	3.32e-08	146.323329874267
L.LDL.P	rs190934192	A	G	0.023981	-0.38353	0.039967	3.7e-21	146.323329874267
L.LDL.P	rs11591147	T	G	0.030715	-0.508809	0.034744	4.46e-47	146.323329874267
L.LDL.P	rs553741	C	G	0.624432	0.072699	0.010916	5.7e-11	146.323329874267
L.LDL.P	rs185415345	A	G	0.046556	-0.157137	0.027289	1.47e-08	146.323329874267
L.LDL.P	rs3005923	A	G	0.027565	-0.335303	0.03619	7.88e-20	146.323329874267
L.LDL.P	rs10449300	G	A	0.3354	-0.06433	0.011129	1.3e-08	146.323329874267
L.LDL.P	rs629301	T	G	0.783555	0.129755	0.012405	7.79e-25	146.323329874267
L.LDL.P	rs62120792	C	T	0.139114	-0.092338	0.014927	1.16e-09	146.323329874267
L.LDL.P	rs934197	A	G	0.284745	0.115746	0.011466	3.03e-23	146.323329874267
L.LDL.P	rs6756629	A	G	0.081568	-0.129176	0.018799	1.38e-11	146.323329874267
L.LDL.P	rs144064722	G	A	0.025283	0.249005	0.034034	6.14e-13	146.323329874267
L.LDL.P	rs182695896	C	A	0.019221	0.329175	0.040841	2.21e-15	146.323329874267
L.LDL.P	rs79225634	T	C	0.353218	0.090415	0.010808	1.88e-16	146.323329874267
L.LDL.P	rs73066442	G	A	0.249027	0.072751	0.011947	2.1e-09	146.323329874267
L.LDL.P	rs2980860	G	A	0.48076	-0.072301	0.010289	4.75e-12	146.323329874267
L.LDL.P	rs635634	T	C	0.20054	0.077547	0.012824	2.71e-09	146.323329874267
L.LDL.P	rs3741298	T	C	0.771465	-0.080968	0.012205	6.76e-11	146.323329874267
L.LDL.P	rs261334	C	G	0.769329	-0.083509	0.012324	2.63e-11	146.323329874267
L.LDL.P	rs142130958	A	G	0.101869	-0.237683	0.017224	5.37e-42	146.323329874267
L.LDL.P	rs137992968	T	C	0.022573	-0.226129	0.034969	2e-10	146.323329874267
L.LDL.P	rs2965155	C	T	0.438699	-0.059257	0.010486	2.71e-08	146.323329874267
L.LDL.P	rs7412	T	C	0.055504	-0.558979	0.025776	4.52e-101	146.323329874267
L.LDL.P	rs8106814	C	T	0.220661	-0.106932	0.014394	2.71e-13	146.323329874267
L.LDL.P	rs2207132	A	G	0.059698	0.147119	0.024532	3.65e-09	146.323329874267
L.LDL.PL	rs193084249	G	A	0.032129	0.173075	0.031279	4.89e-08	142.521222495
L.LDL.PL	rs190934192	A	G	0.023981	-0.377395	0.039997	1.37e-20	142.521222495
L.LDL.PL	rs11591147	T	G	0.030715	-0.505262	0.034777	1.47e-46	142.521222495
L.LDL.PL	rs553741	C	G	0.626007	0.068023	0.010563	2.17e-10	142.521222495
L.LDL.PL	rs185415345	A	G	0.046556	-0.157552	0.027304	1.28e-08	142.521222495
L.LDL.PL	rs3005923	A	G	0.027565	-0.327754	0.036217	4.56e-19	142.521222495
L.LDL.PL	rs629301	T	G	0.779779	0.12018	0.011929	2.97e-23	142.521222495
L.LDL.PL	rs10184290	C	T	0.133432	-0.09442	0.014597	1.81e-10	142.521222495
L.LDL.PL	rs934197	A	G	0.287213	0.113064	0.01098	3.21e-24	142.521222495
L.LDL.PL	rs6756629	A	G	0.078233	-0.133698	0.018212	4.57e-13	142.521222495
L.LDL.PL	rs144064722	G	A	0.025283	0.227362	0.03406	4.67e-11	142.521222495
L.LDL.PL	rs182695896	C	A	0.019221	0.301878	0.040884	3.35e-13	142.521222495
L.LDL.PL	rs79225634	T	C	0.337008	0.083487	0.010474	3.89e-15	142.521222495
L.LDL.PL	rs73066442	G	A	0.245779	0.075227	0.011459	9.67e-11	142.521222495
L.LDL.PL	rs7842117	G	C	0.462004	-0.055821	0.010002	3.75e-08	142.521222495
L.LDL.PL	rs2954022	A	C	0.484482	-0.064485	0.009804	8.92e-11	142.521222495
L.LDL.PL	rs635634	T	C	0.198434	0.078644	0.012373	3.7e-10	142.521222495
L.LDL.PL	rs3741298	T	C	0.778174	-0.077936	0.011803	7.54e-11	142.521222495
L.LDL.PL	rs261334	C	G	0.775257	-0.08136	0.011944	1.87e-11	142.521222495
L.LDL.PL	rs142130958	A	G	0.105485	-0.231537	0.016366	3.1e-44	142.521222495
L.LDL.PL	rs79915079	A	G	0.024313	-0.217622	0.032862	6.63e-11	142.521222495
L.LDL.PL	rs7412	T	C	0.056112	-0.551553	0.025105	3.97e-104	142.521222495
L.LDL.PL	rs8106814	C	T	0.220661	-0.107346	0.014401	2e-13	142.521222495
L.LDL.PL	rs2207132	A	G	0.059698	0.144336	0.024547	6.75e-09	142.521222495
L.VLDL.C	rs10889331	T	G	0.693034	0.086319	0.011789	3.81e-13	94.60592999986
L.VLDL.C	rs4296389	T	C	0.312989	-0.07425	0.010621	4.11e-12	94.60592999986
L.VLDL.C	rs1260326	C	T	0.639165	-0.089123	0.010287	8.49e-18	94.60592999986
L.VLDL.C	rs9472125	T	C	0.166066	-0.09302	0.016265	1.41e-08	94.60592999986
L.VLDL.C	rs34482346	C	G	0.120914	-0.128238	0.015396	1.44e-16	94.60592999986
L.VLDL.C	rs76975037	A	C	0.087141	-0.147945	0.017556	6.37e-17	94.60592999986
L.VLDL.C	rs2001945	C	G	0.561322	-0.058002	0.009934	7e-09	94.60592999986
L.VLDL.C	rs964184	C	G	0.861792	-0.213831	0.01408	2.7e-51	94.60592999986
L.VLDL.C	rs821840	G	A	0.263977	-0.09217	0.011717	6.1e-15	94.60592999986
L.VLDL.C	rs72999033	T	C	0.059375	-0.149568	0.021148	2.31e-12	94.60592999986
L.VLDL.C	rs438811	T	C	0.233745	0.09405	0.012173	1.82e-14	94.60592999986
L.VLDL.CE	rs7527004	A	G	0.69712	0.078735	0.01121	3.96e-12	96.1531720705855
L.VLDL.CE	rs4296389	T	C	0.320094	-0.081658	0.011066	3.11e-13	96.1531720705855
L.VLDL.CE	rs1260326	C	T	0.636812	-0.082986	0.010722	2.08e-14	96.1531720705855
L.VLDL.CE	rs34482346	C	G	0.120166	-0.126108	0.016022	7.49e-15	96.1531720705855
L.VLDL.CE	rs1569209	G	T	0.062761	-0.193723	0.021472	4.94e-19	96.1531720705855
L.VLDL.CE	rs2980860	G	A	0.480838	-0.059865	0.010358	1.13e-08	96.1531720705855
L.VLDL.CE	rs964184	C	G	0.857648	-0.218633	0.014601	1.53e-49	96.1531720705855
L.VLDL.CE	rs821840	G	A	0.256242	-0.105599	0.012267	1.82e-17	96.1531720705855
L.VLDL.CE	rs77697917	T	C	0.02331	0.213875	0.037272	1.44e-08	96.1531720705855
L.VLDL.CE	rs116843064	A	G	0.029132	-0.195947	0.035302	4.17e-08	96.1531720705855
L.VLDL.CE	rs72999033	T	C	0.061332	-0.148049	0.021539	1.12e-11	96.1531720705855
L.VLDL.CE	rs483082	T	G	0.229485	0.096496	0.012537	2.88e-14	96.1531720705855
L.VLDL.FC	rs1168041	C	T	0.721564	0.090489	0.011287	1.91e-15	85.8950692456255
L.VLDL.FC	rs4296389	T	C	0.31298	-0.071452	0.010619	2.56e-11	85.8950692456255
L.VLDL.FC	rs1260326	C	T	0.639168	-0.094592	0.010276	7.17e-20	85.8950692456255
L.VLDL.FC	rs10455872	G	A	0.040796	-0.158162	0.028087	2.38e-08	85.8950692456255
L.VLDL.FC	rs3812316	G	C	0.124674	-0.124841	0.015244	4.73e-16	85.8950692456255
L.VLDL.FC	rs76975037	A	C	0.087147	-0.139798	0.017549	2.87e-15	85.8950692456255
L.VLDL.FC	rs2001945	C	G	0.561324	-0.057216	0.009931	1.12e-08	85.8950692456255
L.VLDL.FC	rs41293995	A	C	0.030934	-0.178494	0.03182	2.69e-08	85.8950692456255
L.VLDL.FC	rs964184	C	G	0.861797	-0.208882	0.014075	5.18e-49	85.8950692456255
L.VLDL.FC	rs821840	G	A	0.263986	-0.070511	0.011721	2.47e-09	85.8950692456255
L.VLDL.FC	rs72999033	T	C	0.059373	-0.156514	0.021142	2.17e-13	85.8950692456255
L.VLDL.FC	rs438811	T	C	0.23375	0.092509	0.012171	4.92e-14	85.8950692456255
L.VLDL.L	rs11207978	C	T	0.189329	-0.08205	0.013081	5.16e-10	91.9397163719669
L.VLDL.L	rs1260326	C	T	0.636812	-0.087687	0.010707	4.9e-16	91.9397163719669
L.VLDL.L	rs9472125	T	C	0.166066	-0.092682	0.016258	1.63e-08	91.9397163719669
L.VLDL.L	rs10455872	G	A	0.040796	-0.163487	0.028078	8e-09	91.9397163719669
L.VLDL.L	rs34437827	G	A	0.175208	-0.102793	0.013689	1.01e-13	91.9397163719669
L.VLDL.L	rs115849089	A	G	0.101349	-0.137752	0.017275	2.79e-15	91.9397163719669
L.VLDL.L	rs964184	C	G	0.857648	-0.208205	0.014606	2.62e-45	91.9397163719669
L.VLDL.L	rs16996148	T	G	0.066056	-0.134373	0.020709	1.29e-10	91.9397163719669
L.VLDL.L	rs483082	T	G	0.229485	0.087802	0.012533	3.91e-12	91.9397163719669
L.VLDL.P	rs35529421	A	T	0.296639	-0.087503	0.011257	2.01e-14	96.6306455686199
L.VLDL.P	rs4296389	T	C	0.320094	-0.068536	0.011079	1.14e-09	96.6306455686199
L.VLDL.P	rs1260326	C	T	0.636812	-0.098251	0.010722	1.9e-19	96.6306455686199
L.VLDL.P	rs55730499	T	C	0.040951	-0.161095	0.028225	1.94e-08	96.6306455686199
L.VLDL.P	rs13234157	A	C	0.122768	-0.119913	0.015961	1.43e-13	96.6306455686199
L.VLDL.P	rs115849089	A	G	0.101349	-0.139462	0.017303	2.15e-15	96.6306455686199
L.VLDL.P	rs2980882	G	A	0.484411	-0.060145	0.01037	1.14e-08	96.6306455686199
L.VLDL.P	rs964184	C	G	0.857648	-0.218147	0.014622	7.79e-49	96.6306455686199
L.VLDL.P	rs56255430	C	A	0.064574	-0.143769	0.020988	1.57e-11	96.6306455686199
L.VLDL.P	rs439401	C	T	0.691322	0.084263	0.011366	2.96e-13	96.6306455686199
L.VLDL.PL	rs4350231	A	G	0.301343	-0.077306	0.010745	9.56e-13	97.7075263675277
L.VLDL.PL	rs1260326	C	T	0.639169	-0.096815	0.010277	9.13e-21	97.7075263675277
L.VLDL.PL	rs9472125	T	C	0.165755	-0.095551	0.016614	1.16e-08	97.7075263675277
L.VLDL.PL	rs34437827	G	A	0.183461	-0.095721	0.013229	7.09e-13	97.7075263675277
L.VLDL.PL	rs76975037	A	C	0.087149	-0.156154	0.017546	1.06e-18	97.7075263675277
L.VLDL.PL	rs964184	C	G	0.861799	-0.210403	0.014078	9.37e-50	97.7075263675277
L.VLDL.PL	rs821840	G	A	0.263989	-0.068488	0.011719	6.73e-09	97.7075263675277
L.VLDL.PL	rs56255430	C	A	0.064574	-0.144112	0.020954	8.96e-12	97.7075263675277
L.VLDL.PL	rs438811	T	C	0.233751	0.094881	0.012171	1.05e-14	97.7075263675277
L.VLDL.TG	rs4350231	A	G	0.301343	-0.071041	0.010743	5.45e-11	94.0985600388434
L.VLDL.TG	rs1260326	C	T	0.639169	-0.094208	0.010278	9.83e-20	94.0985600388434
L.VLDL.TG	rs9472125	T	C	0.166066	-0.09079	0.016262	3.08e-08	94.0985600388434
L.VLDL.TG	rs10455872	G	A	0.040796	-0.165212	0.028081	5.39e-09	94.0985600388434
L.VLDL.TG	rs34346326	C	T	0.172887	-0.110301	0.013161	9.42e-17	94.0985600388434
L.VLDL.TG	rs76975037	A	C	0.086571	-0.154447	0.017857	9.69e-18	94.0985600388434
L.VLDL.TG	rs964184	C	G	0.861799	-0.206307	0.014077	6.99e-48	94.0985600388434
L.VLDL.TG	rs72999033	T	C	0.059372	-0.132846	0.021144	4.64e-10	94.0985600388434
L.VLDL.TG	rs438811	T	C	0.233751	0.089567	0.012171	2.92e-13	94.0985600388434
LA	rs190934192	A	G	0.027535	-0.248268	0.043367	1.32e-08	130.860202684183
LA	rs17414716	G	A	0.028489	-0.300064	0.037805	3.26e-15	130.860202684183
LA	rs12239737	A	T	0.260158	-0.100493	0.014041	1.2e-12	130.860202684183
LA	rs4296389	T	C	0.325777	-0.081438	0.013081	6.37e-10	130.860202684183
LA	rs1260326	C	T	0.636686	-0.082178	0.01269	1.28e-10	130.860202684183
LA	rs144064722	G	A	0.026298	0.230203	0.039539	7.45e-09	130.860202684183
LA	rs79225634	T	C	0.35159	0.096057	0.012933	1.66e-13	130.860202684183
LA	rs99780	T	C	0.401006	0.148368	0.012472	3.35e-32	130.860202684183
LA	rs964184	C	G	0.856199	-0.193421	0.01729	1.14e-28	130.860202684183
LA	rs174418	C	T	0.562555	-0.086064	0.012538	9.42e-12	130.860202684183
LA	rs1800588	T	C	0.24922	0.129233	0.014469	7.41e-19	130.860202684183
LA	rs821840	G	A	0.25211	0.083597	0.014639	1.43e-08	130.860202684183
LA	rs10402112	A	T	0.09963	-0.171088	0.021087	7.9e-16	130.860202684183
LA	rs76366838	A	G	0.018475	0.287426	0.049651	9.06e-09	130.860202684183
LA	rs7412	T	C	0.057292	-0.295042	0.028251	3.4e-25	130.860202684183
LA	rs144723570	T	C	0.01117	-0.332453	0.059815	3.42e-08	130.860202684183
Lac	rs1260326	C	T	0.638929	-0.057714	0.009968	7.23e-09	35.0471014111112
Lac	rs762523	G	A	0.660497	0.053168	0.009672	3.96e-08	35.0471014111112
LDL.C	rs193084249	G	A	0.032129	0.180124	0.03124	1.42e-08	143.925529306853
LDL.C	rs190934192	A	G	0.023981	-0.388516	0.039918	1.04e-21	143.925529306853
LDL.C	rs11591147	T	G	0.030715	-0.515236	0.03472	2.85e-48	143.925529306853
LDL.C	rs553741	C	G	0.626013	0.06927	0.010542	1.03e-10	143.925529306853
LDL.C	rs185415345	A	G	0.046556	-0.168105	0.027267	1.33e-09	143.925529306853
LDL.C	rs3005923	A	G	0.027565	-0.329132	0.036167	3.54e-19	143.925529306853
LDL.C	rs629301	T	G	0.779766	0.127323	0.011902	6.81e-26	143.925529306853
LDL.C	rs10184290	C	T	0.133412	-0.093146	0.014571	3.24e-10	143.925529306853
LDL.C	rs934197	A	G	0.287222	0.119953	0.010962	5.14e-27	143.925529306853
LDL.C	rs6756629	A	G	0.078221	-0.142544	0.018173	1.22e-14	143.925529306853
LDL.C	rs144064722	G	A	0.025283	0.241631	0.034014	2.82e-12	143.925529306853
LDL.C	rs182695896	C	A	0.019221	0.311232	0.040811	6.37e-14	143.925529306853
LDL.C	rs10056811	A	G	0.341019	0.08841	0.01036	4.74e-17	143.925529306853
LDL.C	rs73066442	G	A	0.245767	0.071078	0.011433	9.71e-10	143.925529306853
LDL.C	rs73107473	A	G	0.181308	0.077046	0.013419	1.63e-08	143.925529306853
LDL.C	rs2954027	A	T	0.484601	-0.060395	0.0098	1.35e-09	143.925529306853
LDL.C	rs62523994	A	G	0.388871	0.057408	0.010139	2.57e-08	143.925529306853
LDL.C	rs635634	T	C	0.198427	0.069575	0.012347	2.99e-08	143.925529306853
LDL.C	rs964184	C	G	0.861776	-0.087606	0.014015	7.88e-10	143.925529306853
LDL.C	rs112635299	T	G	0.017688	0.232048	0.039655	8.66e-09	143.925529306853
LDL.C	rs142130958	A	G	0.105498	-0.23071	0.016326	6.16e-44	143.925529306853
LDL.C	rs137992968	T	C	0.022361	-0.209489	0.033828	1.13e-09	143.925529306853
LDL.C	rs2965152	A	G	0.40608	-0.057671	0.010086	1.87e-08	143.925529306853
LDL.C	rs7412	T	C	0.056115	-0.591882	0.025059	1.75e-119	143.925529306853
LDL.C	rs8106814	C	T	0.220661	-0.102753	0.014389	2.17e-12	143.925529306853
LDL.C	rs2207132	A	G	0.059698	0.139733	0.024519	2.08e-08	143.925529306853
LDL.D	rs1260326	C	T	0.636562	0.064941	0.010639	1.39e-09	108.592521141848
LDL.D	rs28456	G	A	0.368426	-0.060546	0.010676	1.82e-08	108.592521141848
LDL.D	rs28395406	G	A	0.12585	-0.094917	0.015949	3.51e-09	108.592521141848
LDL.D	rs10468017	T	C	0.313616	0.179773	0.011123	6.33e-58	108.592521141848
LDL.D	rs633695	G	A	0.293077	0.129516	0.011343	9.01e-30	108.592521141848
LDL.D	rs17269425	G	A	0.039914	0.15847	0.026678	3.76e-09	108.592521141848
LDL.D	rs111543310	C	T	0.015958	0.290864	0.048748	3.2e-09	108.592521141848
LDL.D	rs12149545	A	G	0.28474	-0.10259	0.011427	5.13e-19	108.592521141848
LDL.D	rs75627662	T	C	0.20694	-0.085031	0.012914	6.4e-11	108.592521141848
Leu	rs1260326	C	T	0.638971	-0.079808	0.009937	1.07e-15	83.4337911471398
Leu	rs17789027	G	A	0.384329	0.108594	0.009541	6.16e-30	83.4337911471398
Leu	rs12325419	A	G	0.120221	-0.082062	0.014985	4.55e-08	83.4337911471398
M.HDL.C	rs590820	G	A	0.436587	-0.057644	0.010122	1.71e-08	87.7027423489039
M.HDL.C	rs2126259	C	T	0.868898	0.093645	0.014443	1.36e-10	87.7027423489039
M.HDL.C	rs75835816	C	G	0.0194	-0.23801	0.038113	6.27e-10	87.7027423489039
M.HDL.C	rs247617	A	C	0.297513	0.165375	0.010812	7.55e-52	87.7027423489039
M.HDL.C	rs4939883	C	T	0.830956	0.073095	0.012957	2.32e-08	87.7027423489039
M.HDL.C	rs429358	C	T	0.169994	-0.08335	0.013401	7.33e-10	87.7027423489039
M.HDL.CE	rs1367117	A	G	0.284518	-0.066226	0.011469	1.09e-08	79.1109912266263
M.HDL.CE	rs2126259	C	T	0.861881	0.088876	0.014847	3.11e-09	79.1109912266263
M.HDL.CE	rs75835816	C	G	0.0194	-0.233431	0.038111	1.33e-09	79.1109912266263
M.HDL.CE	rs964184	C	G	0.857677	0.084235	0.01456	1.02e-08	79.1109912266263
M.HDL.CE	rs247617	A	C	0.288773	0.160557	0.011396	3.15e-44	79.1109912266263
M.HDL.CE	rs429358	C	T	0.168024	-0.080698	0.013834	7.73e-09	79.1109912266263
M.HDL.CE	rs6073966	T	C	0.143985	0.086871	0.014607	3.93e-09	79.1109912266263
M.HDL.FC	rs590820	G	A	0.436583	-0.061641	0.010121	1.59e-09	94.9059173268758
M.HDL.FC	rs9987289	G	A	0.881901	0.107267	0.015122	2.08e-12	94.9059173268758
M.HDL.FC	rs75835816	C	G	0.0194	-0.227901	0.038116	3.13e-09	94.9059173268758
M.HDL.FC	rs247617	A	C	0.297517	0.158606	0.010817	7.52e-48	94.9059173268758
M.HDL.FC	rs4939884	C	T	0.830432	0.082776	0.012938	2.31e-10	94.9059173268758
M.HDL.P	rs9987289	G	A	0.874954	0.09116	0.0155	5.57e-09	80.2632549800214
M.HDL.P	rs247617	A	C	0.288773	0.120476	0.01143	1.49e-25	80.2632549800214
M.HDL.P	rs6507939	C	A	0.839141	0.091848	0.013942	6.59e-11	80.2632549800214
M.HDL.P	rs6073966	T	C	0.143985	0.103909	0.01461	1.8e-12	80.2632549800214
M.HDL.PL	rs12239737	A	T	0.269608	-0.063604	0.011146	1.57e-08	68.8235752331886
M.HDL.PL	rs9987289	G	A	0.881898	0.098688	0.015136	1.05e-10	68.8235752331886
M.HDL.PL	rs75835816	C	G	0.0194	-0.211733	0.038142	3.8e-08	68.8235752331886
M.HDL.PL	rs247617	A	C	0.297513	0.134355	0.010834	1.04e-34	68.8235752331886
M.HDL.PL	rs77960347	G	A	0.005817	0.38986	0.066411	6.03e-09	68.8235752331886
M.HDL.PL	rs4939884	C	T	0.830432	0.092992	0.012945	1.1e-12	68.8235752331886
M.HDL.PL	rs6073958	C	T	0.195889	0.077692	0.012327	4.27e-10	68.8235752331886
M.LDL.C	rs193084249	G	A	0.032129	0.181752	0.031237	1.04e-08	147.602672040656
M.LDL.C	rs190934192	A	G	0.023981	-0.385199	0.039913	2.23e-21	147.602672040656
M.LDL.C	rs11591147	T	G	0.030715	-0.509737	0.034729	2.83e-47	147.602672040656
M.LDL.C	rs553741	C	G	0.626013	0.069153	0.010548	1.13e-10	147.602672040656
M.LDL.C	rs185415345	A	G	0.046556	-0.167603	0.027265	1.48e-09	147.602672040656
M.LDL.C	rs3005923	A	G	0.027565	-0.319973	0.036167	3.24e-18	147.602672040656
M.LDL.C	rs629301	T	G	0.779766	0.126377	0.011908	1.62e-25	147.602672040656
M.LDL.C	rs10184290	C	T	0.133412	-0.08929	0.014577	1.69e-09	147.602672040656
M.LDL.C	rs934197	A	G	0.287222	0.11307	0.010965	3.5e-24	147.602672040656
M.LDL.C	rs76866386	C	T	0.078453	-0.142238	0.018183	1.42e-14	147.602672040656
M.LDL.C	rs144064722	G	A	0.025327	0.248859	0.03462	1.54e-12	147.602672040656
M.LDL.C	rs182695896	C	A	0.019088	0.324551	0.041708	1.95e-14	147.602672040656
M.LDL.C	rs12916	C	T	0.424167	0.083511	0.00998	1.86e-16	147.602672040656
M.LDL.C	rs73066442	G	A	0.245767	0.071475	0.011442	8.03e-10	147.602672040656
M.LDL.C	rs2980875	G	A	0.484526	-0.057881	0.009781	5.86e-09	147.602672040656
M.LDL.C	rs3741298	T	C	0.778198	-0.072431	0.011784	1.49e-09	147.602672040656
M.LDL.C	rs112635299	T	G	0.017688	0.23739	0.039692	4.03e-09	147.602672040656
M.LDL.C	rs142130958	A	G	0.105498	-0.221004	0.016344	2.19e-40	147.602672040656
M.LDL.C	rs137992968	T	C	0.022361	-0.203602	0.033859	3.32e-09	147.602672040656
M.LDL.C	rs2965152	A	G	0.40608	-0.057742	0.010094	1.84e-08	147.602672040656
M.LDL.C	rs7412	T	C	0.056115	-0.564623	0.025081	9.52e-109	147.602672040656
M.LDL.C	rs8106814	C	T	0.220661	-0.101241	0.014388	4.47e-12	147.602672040656
M.LDL.C	rs2207132	A	G	0.059698	0.13721	0.024516	3.69e-08	147.602672040656
M.LDL.CE	rs193084249	G	A	0.032129	0.180624	0.031248	1.32e-08	140.21001189739
M.LDL.CE	rs190934192	A	G	0.023981	-0.385919	0.039931	2.05e-21	140.21001189739
M.LDL.CE	rs11591147	T	G	0.030715	-0.506389	0.034749	1.39e-46	140.21001189739
M.LDL.CE	rs553741	C	G	0.624432	0.072529	0.010913	6.39e-11	140.21001189739
M.LDL.CE	rs185415345	A	G	0.046556	-0.166772	0.027274	1.84e-09	140.21001189739
M.LDL.CE	rs3005923	A	G	0.027565	-0.320329	0.036183	3.19e-18	140.21001189739
M.LDL.CE	rs10449300	G	A	0.3354	-0.062632	0.011126	3.12e-08	140.21001189739
M.LDL.CE	rs629301	T	G	0.783555	0.133591	0.012399	3.17e-26	140.21001189739
M.LDL.CE	rs62120792	C	T	0.139114	-0.086121	0.014925	1.4e-08	140.21001189739
M.LDL.CE	rs934197	A	G	0.284745	0.112747	0.011463	4e-22	140.21001189739
M.LDL.CE	rs6756629	A	G	0.081568	-0.1345	0.018786	1.94e-12	140.21001189739
M.LDL.CE	rs144064722	G	A	0.025283	0.249694	0.034015	5.31e-13	140.21001189739
M.LDL.CE	rs182695896	C	A	0.019221	0.315871	0.040818	2.78e-14	140.21001189739
M.LDL.CE	rs79225634	T	C	0.353218	0.092145	0.010803	5.03e-17	140.21001189739
M.LDL.CE	rs73066442	G	A	0.249027	0.06736	0.011945	2.95e-08	140.21001189739
M.LDL.CE	rs2980860	G	A	0.48076	-0.067888	0.010286	8.66e-11	140.21001189739
M.LDL.CE	rs3741298	T	C	0.771465	-0.083083	0.0122	2.15e-11	140.21001189739
M.LDL.CE	rs112635299	T	G	0.017866	0.245966	0.041611	6.19e-09	140.21001189739
M.LDL.CE	rs34042070	G	C	0.19909	0.072196	0.012869	3.47e-08	140.21001189739
M.LDL.CE	rs142130958	A	G	0.101869	-0.230926	0.017222	1.06e-39	140.21001189739
M.LDL.CE	rs137992968	T	C	0.022573	-0.211675	0.03496	2.63e-09	140.21001189739
M.LDL.CE	rs2965152	A	G	0.399178	-0.059391	0.010624	3.88e-08	140.21001189739
M.LDL.CE	rs7412	T	C	0.055504	-0.546228	0.025786	2.04e-96	140.21001189739
M.LDL.CE	rs8106814	C	T	0.220661	-0.098507	0.014394	1.72e-11	140.21001189739
M.LDL.CE	rs2207132	A	G	0.059698	0.14166	0.024524	1.35e-08	140.21001189739
M.LDL.L	rs193084249	G	A	0.032129	0.180641	0.031238	1.32e-08	145.517844969075
M.LDL.L	rs190934192	A	G	0.023981	-0.375817	0.039925	2.2e-20	145.517844969075
M.LDL.L	rs11591147	T	G	0.030715	-0.500952	0.034735	1.24e-45	145.517844969075
M.LDL.L	rs553741	C	G	0.624432	0.069127	0.01091	4.74e-10	145.517844969075
M.LDL.L	rs185415345	A	G	0.046556	-0.161144	0.027269	6.31e-09	145.517844969075
M.LDL.L	rs3005923	A	G	0.027565	-0.317827	0.03617	5.78e-18	145.517844969075
M.LDL.L	rs629301	T	G	0.783555	0.128508	0.012397	2.22e-24	145.517844969075
M.LDL.L	rs62120792	C	T	0.139114	-0.087414	0.014919	8.47e-09	145.517844969075
M.LDL.L	rs934197	A	G	0.284745	0.109934	0.011461	4.16e-21	145.517844969075
M.LDL.L	rs6756629	A	G	0.081568	-0.131758	0.018792	5.54e-12	145.517844969075
M.LDL.L	rs144064722	G	A	0.025283	0.254681	0.034003	1.82e-13	145.517844969075
M.LDL.L	rs182695896	C	A	0.019221	0.324579	0.0408	5.32e-15	145.517844969075
M.LDL.L	rs79225634	T	C	0.353218	0.090789	0.0108	1.43e-16	145.517844969075
M.LDL.L	rs73066442	G	A	0.249027	0.069766	0.01194	9.31e-09	145.517844969075
M.LDL.L	rs2980860	G	A	0.48076	-0.071749	0.010282	6.95e-12	145.517844969075
M.LDL.L	rs3741298	T	C	0.771465	-0.087547	0.012194	1.71e-12	145.517844969075
M.LDL.L	rs112635299	T	G	0.017866	0.244831	0.041598	7.26e-09	145.517844969075
M.LDL.L	rs142130958	A	G	0.101869	-0.229639	0.017218	2.82e-39	145.517844969075
M.LDL.L	rs137992968	T	C	0.022573	-0.214774	0.034946	1.54e-09	145.517844969075
M.LDL.L	rs2965152	A	G	0.399178	-0.060303	0.01062	2.39e-08	145.517844969075
M.LDL.L	rs7412	T	C	0.055504	-0.541093	0.025783	1.31e-94	145.517844969075
M.LDL.L	rs8106814	C	T	0.220661	-0.102186	0.014388	2.94e-12	145.517844969075
M.LDL.L	rs2207132	A	G	0.059698	0.13782	0.024517	3.29e-08	145.517844969075
M.LDL.P	rs193084249	G	A	0.032129	0.179309	0.031237	1.67e-08	141.787420391431
M.LDL.P	rs190934192	A	G	0.023981	-0.369158	0.039934	1.01e-19	141.787420391431
M.LDL.P	rs11591147	T	G	0.030715	-0.494053	0.034737	1.91e-44	141.787420391431
M.LDL.P	rs553741	C	G	0.624432	0.067147	0.01091	1.44e-09	141.787420391431
M.LDL.P	rs185415345	A	G	0.046556	-0.156924	0.027269	1.54e-08	141.787420391431
M.LDL.P	rs3005923	A	G	0.027565	-0.316471	0.036168	7.82e-18	141.787420391431
M.LDL.P	rs629301	T	G	0.783555	0.125779	0.012398	1.98e-23	141.787420391431
M.LDL.P	rs62120792	C	T	0.139114	-0.086188	0.014918	1.35e-08	141.787420391431
M.LDL.P	rs1367117	A	G	0.284518	0.108697	0.011461	1.12e-20	141.787420391431
M.LDL.P	rs6756629	A	G	0.081568	-0.129336	0.018792	1.32e-11	141.787420391431
M.LDL.P	rs144064722	G	A	0.025283	0.262705	0.034	3.06e-14	141.787420391431
M.LDL.P	rs182695896	C	A	0.019221	0.334643	0.040794	7.35e-16	141.787420391431
M.LDL.P	rs79225634	T	C	0.353218	0.089802	0.0108	2.98e-16	141.787420391431
M.LDL.P	rs73066442	G	A	0.249027	0.070273	0.01194	7.2e-09	141.787420391431
M.LDL.P	rs2980860	G	A	0.48076	-0.074097	0.01028	1.38e-12	141.787420391431
M.LDL.P	rs3741298	T	C	0.771465	-0.091751	0.012192	1.38e-13	141.787420391431
M.LDL.P	rs112635299	T	G	0.017866	0.238776	0.0416	1.67e-08	141.787420391431
M.LDL.P	rs142130958	A	G	0.101869	-0.226759	0.017219	2.38e-38	141.787420391431
M.LDL.P	rs137992968	T	C	0.022573	-0.21338	0.034946	1.94e-09	141.787420391431
M.LDL.P	rs2965155	C	T	0.438699	-0.058634	0.01048	3.79e-08	141.787420391431
M.LDL.P	rs7412	T	C	0.055504	-0.526268	0.025802	1.65e-89	141.787420391431
M.LDL.P	rs8106814	C	T	0.220661	-0.102063	0.014387	3.08e-12	141.787420391431
M.LDL.P	rs2207132	A	G	0.059698	0.138541	0.024516	2.77e-08	141.787420391431
M.LDL.PL	rs193084249	G	A	0.032129	0.180395	0.031254	1.37e-08	139.577708628466
M.LDL.PL	rs190934192	A	G	0.023981	-0.351616	0.039974	5.09e-18	139.577708628466
M.LDL.PL	rs11591147	T	G	0.030715	-0.475228	0.03479	3.64e-41	139.577708628466
M.LDL.PL	rs2495477	G	A	0.419321	-0.063993	0.010785	5.35e-09	139.577708628466
M.LDL.PL	rs185415345	A	G	0.046556	-0.162066	0.027287	5.18e-09	139.577708628466
M.LDL.PL	rs3005923	A	G	0.027565	-0.305749	0.036201	9.86e-17	139.577708628466
M.LDL.PL	rs629301	T	G	0.779767	0.112946	0.011918	1.15e-20	139.577708628466
M.LDL.PL	rs10184290	C	T	0.133414	-0.083176	0.014585	2.04e-08	139.577708628466
M.LDL.PL	rs1367117	A	G	0.287052	0.106094	0.01097	1.86e-21	139.577708628466
M.LDL.PL	rs6756629	A	G	0.078223	-0.131575	0.0182	1.16e-12	139.577708628466
M.LDL.PL	rs144064722	G	A	0.025283	0.234976	0.034032	1.12e-11	139.577708628466
M.LDL.PL	rs182695896	C	A	0.019221	0.280353	0.040854	1.49e-11	139.577708628466
M.LDL.PL	rs12916	C	T	0.424175	0.081693	0.009984	8.44e-16	139.577708628466
M.LDL.PL	rs73066442	G	A	0.245768	0.071188	0.011446	9.54e-10	139.577708628466
M.LDL.PL	rs2954029	T	A	0.482467	-0.06205	0.009832	5.41e-10	139.577708628466
M.LDL.PL	rs964184	C	G	0.861774	-0.107722	0.014017	4.09e-14	139.577708628466
M.LDL.PL	rs142130958	A	G	0.105496	-0.209703	0.016354	1.77e-36	139.577708628466
M.LDL.PL	rs79915079	A	G	0.024315	-0.193424	0.032832	6.87e-09	139.577708628466
M.LDL.PL	rs7412	T	C	0.056114	-0.519393	0.025158	9.76e-92	139.577708628466
M.LDL.PL	rs8106814	C	T	0.220661	-0.092623	0.014399	2.51e-10	139.577708628466
M.VLDL.C	rs72660594	C	T	0.035214	-0.175088	0.028825	1.83e-09	101.628890452572
M.VLDL.C	rs1168041	C	T	0.721994	0.093668	0.011223	1.43e-16	101.628890452572
M.VLDL.C	rs1042034	T	C	0.745345	0.108877	0.011169	4.92e-22	101.628890452572
M.VLDL.C	rs1260326	C	T	0.63891	-0.094448	0.010203	5.02e-20	101.628890452572
M.VLDL.C	rs3846661	G	A	0.424866	0.065549	0.010007	8.95e-11	101.628890452572
M.VLDL.C	rs17145738	T	C	0.125425	-0.109965	0.015025	4.33e-13	101.628890452572
M.VLDL.C	rs115849089	A	G	0.107398	-0.163505	0.016666	2.67e-22	101.628890452572
M.VLDL.C	rs2954021	G	A	0.546371	-0.069263	0.009809	2.76e-12	101.628890452572
M.VLDL.C	rs964184	C	G	0.861763	-0.234013	0.01397	8.67e-62	101.628890452572
M.VLDL.C	rs183130	T	C	0.294505	-0.104531	0.011843	2.39e-18	101.628890452572
M.VLDL.C	rs72836561	T	C	0.024935	0.207536	0.035842	9.94e-09	101.628890452572
M.VLDL.C	rs10401845	C	T	0.179052	-0.088453	0.013113	2.44e-11	101.628890452572
M.VLDL.C	rs72999033	T	C	0.059269	-0.176128	0.021006	1.04e-16	101.628890452572
M.VLDL.C	rs141110858	A	G	0.05382	-0.141357	0.025352	3.4e-08	101.628890452572
M.VLDL.C	rs3826688	C	T	0.67682	0.092171	0.011112	2.2e-16	101.628890452572
M.VLDL.CE	rs72660594	C	T	0.035214	-0.212291	0.028823	3.77e-13	107.059300433722
M.VLDL.CE	rs1168041	C	T	0.727042	0.087015	0.011727	2.52e-13	107.059300433722
M.VLDL.CE	rs4296389	T	C	0.320104	-0.106868	0.010975	7.73e-22	107.059300433722
M.VLDL.CE	rs1260326	C	T	0.636562	-0.088457	0.010622	2.16e-16	107.059300433722
M.VLDL.CE	rs79225634	T	C	0.353218	0.074759	0.010808	9.01e-12	107.059300433722
M.VLDL.CE	rs34482346	C	G	0.120191	-0.100289	0.015912	5.1e-10	107.059300433722
M.VLDL.CE	rs115849089	A	G	0.101403	-0.162836	0.017156	7.89e-21	107.059300433722
M.VLDL.CE	rs2980860	G	A	0.48076	-0.072499	0.010285	3.61e-12	107.059300433722
M.VLDL.CE	rs964184	C	G	0.857677	-0.230933	0.014495	1.16e-55	107.059300433722
M.VLDL.CE	rs247617	A	C	0.288773	-0.097445	0.011452	4.77e-17	107.059300433722
M.VLDL.CE	rs72836561	T	C	0.024935	0.210495	0.035857	7.06e-09	107.059300433722
M.VLDL.CE	rs10402112	A	T	0.095646	-0.136481	0.017961	6.68e-14	107.059300433722
M.VLDL.CE	rs72999033	T	C	0.061184	-0.179766	0.021397	1.17e-16	107.059300433722
M.VLDL.CE	rs429358	C	T	0.168024	0.118848	0.013842	2.5e-17	107.059300433722
M.VLDL.FC	rs1168002	G	A	0.69697	0.087809	0.010691	4.2e-16	105.304780078388
M.VLDL.FC	rs1042034	T	C	0.745398	0.097195	0.011244	1.13e-17	105.304780078388
M.VLDL.FC	rs1260326	C	T	0.63917	-0.098969	0.01027	1.38e-21	105.304780078388
M.VLDL.FC	rs12916	C	T	0.42383	0.058794	0.010071	7.44e-09	105.304780078388
M.VLDL.FC	rs13234157	A	C	0.124817	-0.12753	0.015278	1.39e-16	105.304780078388
M.VLDL.FC	rs115849089	A	G	0.107442	-0.164554	0.016783	2.74e-22	105.304780078388
M.VLDL.FC	rs2980875	G	A	0.484643	-0.06616	0.009862	3.08e-11	105.304780078388
M.VLDL.FC	rs964184	C	G	0.8618	-0.235671	0.014055	6.04e-62	105.304780078388
M.VLDL.FC	rs821840	G	A	0.263992	-0.085248	0.011716	5.82e-13	105.304780078388
M.VLDL.FC	rs10401845	C	T	0.179277	-0.073907	0.013192	2.9e-08	105.304780078388
M.VLDL.FC	rs72999033	T	C	0.059371	-0.166297	0.021143	6.8e-15	105.304780078388
M.VLDL.FC	rs3826688	C	T	0.676615	0.089989	0.01119	1.68e-15	105.304780078388
M.VLDL.L	rs4350231	A	G	0.29648	-0.072845	0.011171	1.13e-10	101.298685861654
M.VLDL.L	rs1042034	T	C	0.737718	0.088959	0.011603	3.44e-14	101.298685861654
M.VLDL.L	rs1260326	C	T	0.636562	-0.096239	0.01061	2.98e-19	101.298685861654
M.VLDL.L	rs34346326	C	T	0.170382	-0.107984	0.013625	4.64e-15	101.298685861654
M.VLDL.L	rs115849089	A	G	0.101403	-0.169616	0.017137	1.27e-22	101.298685861654
M.VLDL.L	rs2980860	G	A	0.48076	-0.061803	0.010278	2.75e-09	101.298685861654
M.VLDL.L	rs964184	C	G	0.857677	-0.236007	0.014485	1.99e-58	101.298685861654
M.VLDL.L	rs821840	G	A	0.255776	-0.078691	0.012196	1.77e-10	101.298685861654
M.VLDL.L	rs72836561	T	C	0.024935	0.205609	0.035831	1.4e-08	101.298685861654
M.VLDL.L	rs116843064	A	G	0.029194	-0.204716	0.035	7.32e-09	101.298685861654
M.VLDL.L	rs72999033	T	C	0.061184	-0.160467	0.021383	1.17e-13	101.298685861654
M.VLDL.L	rs3826688	C	T	0.677785	0.085218	0.011328	1.02e-13	101.298685861654
M.VLDL.P	rs1168041	C	T	0.727042	0.08022	0.011732	1.55e-11	92.603606897434
M.VLDL.P	rs673548	A	G	0.262803	-0.086992	0.011613	1.5e-13	92.603606897434
M.VLDL.P	rs1260326	C	T	0.636562	-0.096112	0.010626	4.67e-19	92.603606897434
M.VLDL.P	rs34346326	C	T	0.170382	-0.112576	0.013642	4.02e-16	92.603606897434
M.VLDL.P	rs115849089	A	G	0.101403	-0.165353	0.01716	2.04e-21	92.603606897434
M.VLDL.P	rs6982636	A	G	0.484688	-0.062496	0.010299	2.18e-09	92.603606897434
M.VLDL.P	rs12365864	G	A	0.162413	0.080099	0.014145	2.35e-08	92.603606897434
M.VLDL.P	rs964184	C	G	0.857677	-0.235056	0.014505	1.62e-57	92.603606897434
M.VLDL.P	rs821840	G	A	0.255776	-0.075584	0.012213	1.04e-09	92.603606897434
M.VLDL.P	rs72836561	T	C	0.024935	0.206125	0.035851	1.43e-08	92.603606897434
M.VLDL.P	rs116843064	A	G	0.029194	-0.204316	0.035031	8.84e-09	92.603606897434
M.VLDL.P	rs56255430	C	A	0.064408	-0.150404	0.020847	1.12e-12	92.603606897434
M.VLDL.P	rs439401	C	T	0.691561	0.082477	0.011273	5.39e-13	92.603606897434
M.VLDL.P	rs6065904	A	G	0.233223	0.069419	0.012241	2.24e-08	92.603606897434
M.VLDL.PL	rs4350231	A	G	0.301344	-0.084291	0.010758	8.71e-15	95.3113752747898
M.VLDL.PL	rs1042034	T	C	0.745398	0.09686	0.011258	1.63e-17	95.3113752747898
M.VLDL.PL	rs1260326	C	T	0.63917	-0.09786	0.010285	4.48e-21	95.3113752747898
M.VLDL.PL	rs12916	C	T	0.42383	0.056629	0.010083	2.69e-08	95.3113752747898
M.VLDL.PL	rs9472125	T	C	0.166066	-0.091925	0.016282	2.28e-08	95.3113752747898
M.VLDL.PL	rs13234157	A	C	0.124817	-0.123009	0.015299	1.72e-15	95.3113752747898
M.VLDL.PL	rs115849089	A	G	0.107442	-0.167502	0.016797	5.42e-23	95.3113752747898
M.VLDL.PL	rs2980875	G	A	0.484643	-0.066595	0.009875	2.44e-11	95.3113752747898
M.VLDL.PL	rs964184	C	G	0.8618	-0.236196	0.014075	5.01e-62	95.3113752747898
M.VLDL.PL	rs821840	G	A	0.263992	-0.091712	0.011729	9.86e-15	95.3113752747898
M.VLDL.PL	rs72836561	T	C	0.025024	0.202129	0.036062	2.87e-08	95.3113752747898
M.VLDL.PL	rs10401845	C	T	0.179277	-0.075021	0.01321	1.88e-08	95.3113752747898
M.VLDL.PL	rs72999033	T	C	0.059371	-0.16299	0.021163	2.45e-14	95.3113752747898
M.VLDL.PL	rs3826688	C	T	0.676615	0.092329	0.0112	3.3e-16	95.3113752747898
M.VLDL.PL	rs6065904	A	G	0.228793	0.067255	0.011796	1.66e-08	95.3113752747898
M.VLDL.TG	rs1168001	A	G	0.697347	0.071966	0.010705	2.57e-11	90.6837408507204
M.VLDL.TG	rs673548	A	G	0.254943	-0.079502	0.01125	2.36e-12	90.6837408507204
M.VLDL.TG	rs1260326	C	T	0.639171	-0.094619	0.010282	6.8e-20	90.6837408507204
M.VLDL.TG	rs9472125	T	C	0.166066	-0.091301	0.016273	2.6e-08	90.6837408507204
M.VLDL.TG	rs34121855	G	T	0.173736	-0.116729	0.013222	1.96e-18	90.6837408507204
M.VLDL.TG	rs79236614	G	C	0.089314	-0.16649	0.017339	1.61e-21	90.6837408507204
M.VLDL.TG	rs964184	C	G	0.861802	-0.228289	0.01407	2.44e-58	90.6837408507204
M.VLDL.TG	rs821840	G	A	0.263995	-0.06991	0.011726	3.31e-09	90.6837408507204
M.VLDL.TG	rs77697917	T	C	0.02331	0.208758	0.037284	2.77e-08	90.6837408507204
M.VLDL.TG	rs116843064	A	G	0.029132	-0.210239	0.035299	3.44e-09	90.6837408507204
M.VLDL.TG	rs72999033	T	C	0.059371	-0.138249	0.021156	8.96e-11	90.6837408507204
M.VLDL.TG	rs439401	C	T	0.690914	0.079744	0.01113	1.17e-12	90.6837408507204
M.VLDL.TG	rs6065904	A	G	0.228791	0.076963	0.011782	9.11e-11	90.6837408507204
MUFA	rs1260326	C	T	0.636827	-0.117539	0.012652	3.53e-20	109.135334077912
MUFA	rs41272659	A	G	0.024498	-0.24469	0.042362	1.06e-08	109.135334077912
MUFA	rs115849089	A	G	0.106937	-0.121281	0.019965	1.79e-09	109.135334077912
MUFA	rs964184	C	G	0.856027	-0.149938	0.017294	8.96e-18	109.135334077912
MUFA	rs174418	C	T	0.562552	-0.079314	0.012518	3.49e-10	109.135334077912
MUFA	rs1800588	T	C	0.24915	0.130012	0.01444	4.76e-19	109.135334077912
MUFA	rs8107974	T	A	0.064753	-0.149973	0.024893	2.42e-09	109.135334077912
otPUFA	rs1260326	C	T	0.636722	-0.077749	0.012669	1.13e-09	278.494273053324
otPUFA	rs3019558	A	G	0.432554	-0.075903	0.012799	3.97e-09	278.494273053324
otPUFA	rs754382	G	A	0.724348	0.082523	0.013785	2.83e-09	278.494273053324
otPUFA	rs174528	C	T	0.413303	-0.388457	0.012103	1e-200	278.494273053324
otPUFA	rs4382917	A	G	0.246762	0.103616	0.015744	6.52e-11	278.494273053324
otPUFA	rs36016715	C	T	0.089547	-0.125862	0.021854	1.09e-08	278.494273053324
otPUFA	rs3741298	T	C	0.769803	-0.087652	0.014483	1.9e-09	278.494273053324
otPUFA	rs174418	C	T	0.562492	-0.085519	0.012512	1.17e-11	278.494273053324
otPUFA	rs1077835	G	A	0.249716	0.127702	0.014424	1.54e-18	278.494273053324
otPUFA	rs145717049	T	C	0.044107	-0.229318	0.032694	3.38e-12	278.494273053324
otPUFA	rs143988316	T	C	0.069342	-0.187421	0.024328	2.08e-14	278.494273053324
PC	rs11591147	T	G	0.029011	-0.260498	0.039856	8.62e-11	170.665417098307
PC	rs3741298	T	C	0.769557	-0.097379	0.014465	2.33e-11	170.665417098307
PC	rs1532085	G	A	0.583437	-0.137992	0.01244	3.23e-28	170.665417098307
PC	rs1077835	G	A	0.250724	0.18377	0.01437	5.91e-37	170.665417098307
PC	rs821840	G	A	0.251018	0.138916	0.014563	2.76e-21	170.665417098307
PC	rs143020224	G	C	0.120866	-0.120491	0.019465	7.94e-10	170.665417098307
Phe	rs182695896	C	A	0.018066	0.245321	0.040112	1.09e-09	67.3200382666827
Phe	rs4253238	T	C	0.555072	0.067292	0.010053	2.53e-11	67.3200382666827
Phe	rs2731672	C	T	0.740037	0.094918	0.011618	3.85e-16	67.3200382666827
Phe	rs1718309	G	A	0.602584	-0.077165	0.009719	2.5e-15	67.3200382666827
Pyr	rs1260326	C	T	0.638787	-0.080801	0.009967	5.47e-16	65.4692067093087
Pyr	rs74249229	T	C	0.049594	-0.153237	0.022864	2.13e-11	65.4692067093087
S.HDL.L	rs1260326	C	T	0.636562	-0.078519	0.010609	1.91e-13	101.23909100643
S.HDL.L	rs62276455	A	T	0.354936	0.065517	0.011879	4.24e-08	101.23909100643
S.HDL.L	rs144064722	G	A	0.025283	0.210227	0.034013	8.15e-10	101.23909100643
S.HDL.L	rs185567543	T	A	0.017852	0.287774	0.0418	7.85e-12	101.23909100643
S.HDL.L	rs10468017	T	C	0.313616	-0.101011	0.011172	2.58e-19	101.23909100643
S.HDL.L	rs633695	G	A	0.293077	-0.079449	0.011355	3.57e-12	101.23909100643
S.HDL.L	rs73424577	G	A	0.036006	-0.165215	0.029238	1.96e-08	101.23909100643
S.HDL.L	rs7412	T	C	0.055504	-0.191894	0.026087	2.68e-13	101.23909100643
S.HDL.L	rs6073958	C	T	0.195862	0.200125	0.012833	3.36e-54	101.23909100643
S.HDL.P	rs1260326	C	T	0.636562	-0.08658	0.01061	5.41e-16	132.669458527919
S.HDL.P	rs10468017	T	C	0.313616	-0.105282	0.011171	8.12e-21	132.669458527919
S.HDL.P	rs633695	G	A	0.293077	-0.083851	0.011354	2.25e-13	132.669458527919
S.HDL.P	rs73424577	G	A	0.036006	-0.164518	0.029234	2.3e-08	132.669458527919
S.HDL.P	rs6073958	C	T	0.195862	0.202344	0.012829	2.62e-55	132.669458527919
S.HDL.TG	rs4296389	T	C	0.313073	-0.07718	0.010565	5.08e-13	98.0621048012894
S.HDL.TG	rs1260326	C	T	0.638917	-0.068536	0.010236	3.58e-11	98.0621048012894
S.HDL.TG	rs182695896	C	A	0.019221	0.254956	0.040948	7.43e-10	98.0621048012894
S.HDL.TG	rs9472125	T	C	0.166579	-0.091789	0.016154	1.93e-08	98.0621048012894
S.HDL.TG	rs6957745	C	T	0.175604	-0.089969	0.013318	2.4e-11	98.0621048012894
S.HDL.TG	rs79236614	G	C	0.089305	-0.164527	0.017265	4.37e-21	98.0621048012894
S.HDL.TG	rs2954029	T	A	0.482467	-0.074481	0.009868	8.47e-14	98.0621048012894
S.HDL.TG	rs964184	C	G	0.861774	-0.198753	0.014025	1.24e-44	98.0621048012894
S.HDL.TG	rs3764261	A	C	0.299043	-0.148048	0.010761	3.62e-42	98.0621048012894
S.HDL.TG	rs6511720	T	G	0.102661	-0.097613	0.016684	7.25e-09	98.0621048012894
S.HDL.TG	rs429358	C	T	0.169994	0.100423	0.013441	1.49e-13	98.0621048012894
S.HDL.TG	rs6065904	A	G	0.228686	0.09016	0.011717	2.76e-14	98.0621048012894
S.LDL.C	rs193084249	G	A	0.032129	0.177003	0.031227	2.25e-08	137.074887489717
S.LDL.C	rs190934192	A	G	0.023981	-0.359222	0.039917	6.83e-19	137.074887489717
S.LDL.C	rs11591147	T	G	0.030715	-0.483451	0.034733	6.4e-43	137.074887489717
S.LDL.C	rs2495477	G	A	0.419323	-0.066374	0.010779	1.25e-09	137.074887489717
S.LDL.C	rs185415345	A	G	0.046556	-0.159115	0.027259	8.52e-09	137.074887489717
S.LDL.C	rs3005923	A	G	0.027565	-0.309226	0.036157	3.27e-17	137.074887489717
S.LDL.C	rs629301	T	G	0.77977	0.12311	0.011907	1.98e-24	137.074887489717
S.LDL.C	rs934197	A	G	0.287219	0.102767	0.010956	2.18e-20	137.074887489717
S.LDL.C	rs1260326	C	T	0.638915	-0.060662	0.010189	4.29e-09	137.074887489717
S.LDL.C	rs4614977	G	C	0.076686	-0.130196	0.018427	3.18e-12	137.074887489717
S.LDL.C	rs144064722	G	A	0.025283	0.252236	0.033994	2.49e-13	137.074887489717
S.LDL.C	rs182695896	C	A	0.019221	0.319069	0.040781	1.18e-14	137.074887489717
S.LDL.C	rs4703667	C	G	0.394633	0.090456	0.010222	2.55e-18	137.074887489717
S.LDL.C	rs2954027	A	T	0.484597	-0.068546	0.0098	5.22e-12	137.074887489717
S.LDL.C	rs964184	C	G	0.861771	-0.10649	0.014018	6.69e-14	137.074887489717
S.LDL.C	rs112635299	T	G	0.017688	0.248558	0.039701	6.59e-10	137.074887489717
S.LDL.C	rs34042070	G	C	0.201574	0.075904	0.012205	8.55e-10	137.074887489717
S.LDL.C	rs142130958	A	G	0.105494	-0.207063	0.016348	7.81e-36	137.074887489717
S.LDL.C	rs137992968	T	C	0.022361	-0.195275	0.033864	1.28e-08	137.074887489717
S.LDL.C	rs7412	T	C	0.056114	-0.491776	0.025147	5.52e-83	137.074887489717
S.LDL.C	rs8106814	C	T	0.220661	-0.097205	0.014384	2.63e-11	137.074887489717
S.LDL.L	rs193084249	G	A	0.032129	0.174386	0.031227	3.97e-08	127.623962554807
S.LDL.L	rs190934192	A	G	0.023981	-0.335176	0.039934	1.53e-16	127.623962554807
S.LDL.L	rs11591147	T	G	0.030715	-0.461159	0.034751	6.07e-39	127.623962554807
S.LDL.L	rs2495477	G	A	0.421717	-0.064544	0.011074	9.92e-09	127.623962554807
S.LDL.L	rs185415345	A	G	0.046556	-0.151528	0.027262	4.6e-08	127.623962554807
S.LDL.L	rs3005923	A	G	0.027565	-0.297637	0.03616	5.73e-16	127.623962554807
S.LDL.L	rs629301	T	G	0.783555	0.115941	0.012397	3.65e-20	127.623962554807
S.LDL.L	rs1367117	A	G	0.284518	0.100635	0.011461	5.83e-18	127.623962554807
S.LDL.L	rs1260326	C	T	0.636562	-0.069564	0.010626	1.21e-10	127.623962554807
S.LDL.L	rs76866386	C	T	0.081622	-0.129426	0.018772	1.2e-11	127.623962554807
S.LDL.L	rs144064722	G	A	0.025283	0.254026	0.033993	2e-13	127.623962554807
S.LDL.L	rs182695896	C	A	0.019221	0.321795	0.040779	8.45e-15	127.623962554807
S.LDL.L	rs12916	C	T	0.442777	0.086858	0.01032	1.26e-16	127.623962554807
S.LDL.L	rs73066442	G	A	0.249027	0.068848	0.011935	1.4e-08	127.623962554807
S.LDL.L	rs2980860	G	A	0.48076	-0.076852	0.010275	1.9e-13	127.623962554807
S.LDL.L	rs964184	C	G	0.857677	-0.122214	0.014555	1.49e-16	127.623962554807
S.LDL.L	rs112635299	T	G	0.017866	0.239077	0.041581	1.56e-08	127.623962554807
S.LDL.L	rs142130958	A	G	0.101869	-0.215457	0.01722	8.27e-35	127.623962554807
S.LDL.L	rs137992968	T	C	0.022573	-0.210549	0.034929	3.06e-09	127.623962554807
S.LDL.L	rs8107974	T	A	0.064357	-0.117349	0.020932	3.52e-08	127.623962554807
S.LDL.L	rs7412	T	C	0.055504	-0.466332	0.025866	2.19e-70	127.623962554807
S.LDL.L	rs8106814	C	T	0.220661	-0.095997	0.014385	5.28e-11	127.623962554807
S.LDL.P	rs190934192	A	G	0.023981	-0.322048	0.039972	2.27e-15	134.313155457184
S.LDL.P	rs11591147	T	G	0.030715	-0.444171	0.034787	3.37e-36	134.313155457184
S.LDL.P	rs2495477	G	A	0.421717	-0.062562	0.011078	2.77e-08	134.313155457184
S.LDL.P	rs3005923	A	G	0.027565	-0.292564	0.036185	1.81e-15	134.313155457184
S.LDL.P	rs629301	T	G	0.783555	0.111675	0.012405	8.26e-19	134.313155457184
S.LDL.P	rs1367117	A	G	0.284518	0.098778	0.011466	2.36e-17	134.313155457184
S.LDL.P	rs1260326	C	T	0.636562	-0.074649	0.01063	4.91e-12	134.313155457184
S.LDL.P	rs76866386	C	T	0.081622	-0.124828	0.018783	6.26e-11	134.313155457184
S.LDL.P	rs144064722	G	A	0.025283	0.274156	0.034	2.15e-15	134.313155457184
S.LDL.P	rs182695896	C	A	0.019221	0.334721	0.0408	7e-16	134.313155457184
S.LDL.P	rs4703667	C	G	0.409742	0.086777	0.010592	7.64e-16	134.313155457184
S.LDL.P	rs2980860	G	A	0.48076	-0.079957	0.010279	1.97e-14	134.313155457184
S.LDL.P	rs964184	C	G	0.857677	-0.133456	0.014557	1.89e-19	134.313155457184
S.LDL.P	rs142130958	A	G	0.101869	-0.207927	0.017233	1.67e-32	134.313155457184
S.LDL.P	rs137992968	T	C	0.022573	-0.19872	0.03495	2.23e-08	134.313155457184
S.LDL.P	rs8107974	T	A	0.064357	-0.126654	0.020938	2.67e-09	134.313155457184
S.LDL.P	rs143473297	C	T	0.036876	0.179766	0.028749	7.7e-10	134.313155457184
S.LDL.P	rs7412	T	C	0.055504	-0.428737	0.02592	1.44e-59	134.313155457184
S.VLDL.C	rs190934192	A	G	0.023981	-0.250017	0.040024	6.72e-10	99.7529540852217
S.VLDL.C	rs11591147	T	G	0.030715	-0.33771	0.034863	1.04e-21	99.7529540852217
S.VLDL.C	rs3005923	A	G	0.027565	-0.221776	0.036237	1.47e-09	99.7529540852217
S.VLDL.C	rs646776	T	C	0.780066	0.070499	0.011954	5.62e-09	99.7529540852217
S.VLDL.C	rs6544366	T	G	0.267876	-0.105646	0.010987	2.05e-21	99.7529540852217
S.VLDL.C	rs1848922	C	T	0.782838	0.091968	0.012095	5.75e-14	99.7529540852217
S.VLDL.C	rs144064722	G	A	0.025283	0.201214	0.03405	5.25e-09	99.7529540852217
S.VLDL.C	rs182695896	C	A	0.019221	0.268259	0.040848	8.63e-11	99.7529540852217
S.VLDL.C	rs79225634	T	C	0.336963	0.078118	0.010472	1.69e-13	99.7529540852217
S.VLDL.C	rs115849089	A	G	0.107412	-0.124614	0.01668	1.55e-13	99.7529540852217
S.VLDL.C	rs2980875	G	A	0.484523	-0.066648	0.009799	1.81e-11	99.7529540852217
S.VLDL.C	rs964184	C	G	0.861772	-0.188319	0.013994	2.3e-40	99.7529540852217
S.VLDL.C	rs3764261	A	C	0.299039	-0.102518	0.010739	3.97e-21	99.7529540852217
S.VLDL.C	rs142130958	A	G	0.105495	-0.172682	0.016403	2.38e-25	99.7529540852217
S.VLDL.C	rs72999033	T	C	0.059265	-0.147038	0.021018	4.75e-12	99.7529540852217
S.VLDL.C	rs429358	C	T	0.169993	0.138085	0.013393	2.23e-24	99.7529540852217
S.VLDL.FC	rs72660594	C	T	0.035214	-0.231531	0.028793	2.03e-15	103.787090084177
S.VLDL.FC	rs1168041	C	T	0.721978	0.084455	0.01121	1.02e-13	103.787090084177
S.VLDL.FC	rs147319495	G	A	0.299436	-0.062908	0.010898	1.2e-08	103.787090084177
S.VLDL.FC	rs1042034	T	C	0.745369	0.114961	0.011149	2.39e-24	103.787090084177
S.VLDL.FC	rs1260326	C	T	0.638917	-0.086671	0.010189	4.51e-17	103.787090084177
S.VLDL.FC	rs182695896	C	A	0.019221	0.233251	0.040847	1.72e-08	103.787090084177
S.VLDL.FC	rs59014134	T	C	0.251253	0.076203	0.012571	2.16e-09	103.787090084177
S.VLDL.FC	rs13225450	T	C	0.125615	-0.099435	0.014954	5.19e-11	103.787090084177
S.VLDL.FC	rs115849089	A	G	0.107416	-0.151057	0.016658	3.42e-19	103.787090084177
S.VLDL.FC	rs2980875	G	A	0.484526	-0.072502	0.009787	2.6e-13	103.787090084177
S.VLDL.FC	rs964184	C	G	0.861776	-0.21714	0.013963	3.07e-53	103.787090084177
S.VLDL.FC	rs3764261	A	C	0.299047	-0.105608	0.010735	2.64e-22	103.787090084177
S.VLDL.FC	rs142130958	A	G	0.105498	-0.155888	0.016395	6.07e-21	103.787090084177
S.VLDL.FC	rs72999033	T	C	0.059263	-0.159098	0.021001	7.43e-14	103.787090084177
S.VLDL.FC	rs429358	C	T	0.169995	0.138942	0.013387	1.2e-24	103.787090084177
S.VLDL.L	rs72660594	C	T	0.035214	-0.205359	0.028807	2.15e-12	110.112569633884
S.VLDL.L	rs1168041	C	T	0.727042	0.081915	0.011721	5.72e-12	110.112569633884
S.VLDL.L	rs1042034	T	C	0.737718	0.111574	0.011596	2.51e-21	110.112569633884
S.VLDL.L	rs1260326	C	T	0.636562	-0.092885	0.010617	6.64e-18	110.112569633884
S.VLDL.L	rs2878419	T	C	0.420065	0.070226	0.010431	3.28e-11	110.112569633884
S.VLDL.L	rs13234157	A	C	0.122824	-0.104583	0.015827	7.47e-11	110.112569633884
S.VLDL.L	rs115849089	A	G	0.101403	-0.165005	0.017145	2.45e-21	110.112569633884
S.VLDL.L	rs2980860	G	A	0.48076	-0.075876	0.010278	3.48e-13	110.112569633884
S.VLDL.L	rs964184	C	G	0.857677	-0.228351	0.014488	2e-54	110.112569633884
S.VLDL.L	rs247617	A	C	0.288773	-0.115584	0.011437	2.31e-23	110.112569633884
S.VLDL.L	rs72836561	T	C	0.024935	0.203708	0.035841	2.14e-08	110.112569633884
S.VLDL.L	rs142130958	A	G	0.101869	-0.139769	0.017268	1.52e-15	110.112569633884
S.VLDL.L	rs72999033	T	C	0.061184	-0.163376	0.02139	5.23e-14	110.112569633884
S.VLDL.L	rs429358	C	T	0.168024	0.126422	0.01383	2.11e-19	110.112569633884
S.VLDL.P	rs72660594	C	T	0.035214	-0.180114	0.028818	7.29e-10	106.243104823201
S.VLDL.P	rs1168041	C	T	0.727042	0.083428	0.011719	2.28e-12	106.243104823201
S.VLDL.P	rs1042034	T	C	0.737718	0.110488	0.011597	5.98e-21	106.243104823201
S.VLDL.P	rs1260326	C	T	0.636562	-0.094994	0.010618	1.17e-18	106.243104823201
S.VLDL.P	rs2878419	T	C	0.420065	0.066323	0.010431	3.71e-10	106.243104823201
S.VLDL.P	rs9472125	T	C	0.166579	-0.09048	0.016115	3.14e-08	106.243104823201
S.VLDL.P	rs34346326	C	T	0.170382	-0.096626	0.013634	2.86e-12	106.243104823201
S.VLDL.P	rs115849089	A	G	0.101403	-0.171856	0.01714	4.98e-23	106.243104823201
S.VLDL.P	rs2980860	G	A	0.48076	-0.0762	0.010276	2.72e-13	106.243104823201
S.VLDL.P	rs964184	C	G	0.857677	-0.235014	0.014483	1.34e-57	106.243104823201
S.VLDL.P	rs247617	A	C	0.288773	-0.115662	0.011437	2.11e-23	106.243104823201
S.VLDL.P	rs72836561	T	C	0.024935	0.209371	0.035835	8.51e-09	106.243104823201
S.VLDL.P	rs142130958	A	G	0.101869	-0.12641	0.017273	5.49e-13	106.243104823201
S.VLDL.P	rs72999033	T	C	0.061184	-0.161821	0.021389	8.91e-14	106.243104823201
S.VLDL.P	rs429358	C	T	0.168024	0.117885	0.013833	4.5e-17	106.243104823201
S.VLDL.PL	rs72660594	C	T	0.035214	-0.210457	0.028809	5.53e-13	107.854657253038
S.VLDL.PL	rs1168041	C	T	0.721994	0.089119	0.011219	4.44e-15	107.854657253038
S.VLDL.PL	rs1042034	T	C	0.745345	0.114547	0.011156	3.78e-24	107.854657253038
S.VLDL.PL	rs1260326	C	T	0.63891	-0.092322	0.010197	3.94e-19	107.854657253038
S.VLDL.PL	rs182695896	C	A	0.019221	0.234655	0.040856	1.43e-08	107.854657253038
S.VLDL.PL	rs3846661	G	A	0.424866	0.066507	0.010005	5.3e-11	107.854657253038
S.VLDL.PL	rs13225450	T	C	0.125609	-0.099031	0.014965	6.46e-11	107.854657253038
S.VLDL.PL	rs115849089	A	G	0.107398	-0.161431	0.016661	1.11e-21	107.854657253038
S.VLDL.PL	rs2980875	G	A	0.484515	-0.074575	0.009795	5.66e-14	107.854657253038
S.VLDL.PL	rs964184	C	G	0.861763	-0.220955	0.013967	5.16e-55	107.854657253038
S.VLDL.PL	rs3764261	A	C	0.299015	-0.121425	0.010741	6.3e-29	107.854657253038
S.VLDL.PL	rs10402112	A	T	0.101207	-0.139058	0.016959	5.72e-16	107.854657253038
S.VLDL.PL	rs72999033	T	C	0.059269	-0.158173	0.02101	1.07e-13	107.854657253038
S.VLDL.PL	rs429358	C	T	0.169989	0.115339	0.0134	1.93e-17	107.854657253038
S.VLDL.TG	rs1168041	C	T	0.72198	0.085968	0.011215	3.82e-14	108.518654429452
S.VLDL.TG	rs1042034	T	C	0.745366	0.105215	0.011161	1.33e-20	108.518654429452
S.VLDL.TG	rs1260326	C	T	0.638917	-0.099454	0.0102	6.23e-22	108.518654429452
S.VLDL.TG	rs9472125	T	C	0.166579	-0.095172	0.016114	5.55e-09	108.518654429452
S.VLDL.TG	rs34346326	C	T	0.142653	-0.112532	0.014383	1.14e-14	108.518654429452
S.VLDL.TG	rs115849089	A	G	0.107414	-0.176148	0.016652	1.58e-25	108.518654429452
S.VLDL.TG	rs2980853	C	A	0.487051	-0.072197	0.009825	4.07e-13	108.518654429452
S.VLDL.TG	rs964184	C	G	0.861774	-0.242285	0.013959	7.63e-66	108.518654429452
S.VLDL.TG	rs821840	G	A	0.263477	-0.108607	0.011634	3.09e-20	108.518654429452
S.VLDL.TG	rs72836561	T	C	0.024935	0.215165	0.035834	3.08e-09	108.518654429452
S.VLDL.TG	rs116843064	A	G	0.029194	-0.211441	0.035005	2.49e-09	108.518654429452
S.VLDL.TG	rs72999033	T	C	0.059264	-0.154882	0.021006	3.39e-13	108.518654429452
S.VLDL.TG	rs3826688	C	T	0.676817	0.089897	0.011109	1.37e-15	108.518654429452
S.VLDL.TG	rs6065904	A	G	0.228686	0.075779	0.011695	1.6e-10	108.518654429452
Serum.C	rs190934192	A	G	0.023981	-0.348795	0.040012	6.2e-18	112.480670847323
Serum.C	rs11591147	T	G	0.030715	-0.460207	0.034861	4.91e-39	112.480670847323
Serum.C	rs2495477	G	A	0.419384	-0.060957	0.010803	2.34e-08	112.480670847323
Serum.C	rs185415345	A	G	0.046556	-0.153024	0.027316	2.94e-08	112.480670847323
Serum.C	rs3005923	A	G	0.027565	-0.307983	0.036239	4.02e-17	112.480670847323
Serum.C	rs10449300	G	A	0.321849	-0.06057	0.010823	3.03e-08	112.480670847323
Serum.C	rs629301	T	G	0.779867	0.101805	0.011948	3.34e-17	112.480670847323
Serum.C	rs952275	G	T	0.433101	0.088994	0.009891	5.29e-19	112.480670847323
Serum.C	rs4665972	C	T	0.608601	-0.060256	0.010341	8.05e-09	112.480670847323
Serum.C	rs111617668	T	C	0.080121	-0.106871	0.018578	1.24e-08	112.480670847323
Serum.C	rs144064722	G	A	0.025283	0.257328	0.034035	7.23e-14	112.480670847323
Serum.C	rs182695896	C	A	0.019221	0.295879	0.04089	7.94e-13	112.480670847323
Serum.C	rs79225634	T	C	0.337384	0.083426	0.010483	3.34e-15	112.480670847323
Serum.C	rs2980853	C	A	0.486961	-0.062495	0.009841	3.27e-10	112.480670847323
Serum.C	rs3741298	T	C	0.778018	-0.091918	0.011811	1.33e-14	112.480670847323
Serum.C	rs1532085	G	A	0.598451	-0.07682	0.009989	2.69e-14	112.480670847323
Serum.C	rs261334	C	G	0.775119	-0.110891	0.011934	3.66e-20	112.480670847323
Serum.C	rs10402112	A	T	0.101076	-0.200605	0.016953	1.08e-31	112.480670847323
Serum.C	rs17699030	G	A	0.04575	-0.14729	0.025444	1.01e-08	112.480670847323
Serum.C	rs72999033	T	C	0.059314	-0.12612	0.021037	2.96e-09	112.480670847323
Serum.C	rs2965149	C	T	0.374309	-0.060409	0.010588	1.63e-08	112.480670847323
Serum.C	rs7412	T	C	0.056099	-0.411624	0.025288	1.94e-58	112.480670847323
Serum.C	rs2207132	A	G	0.059698	0.135773	0.024555	4.42e-08	112.480670847323
Serum.TG	rs1168041	C	T	0.722006	0.095641	0.011213	3.4e-17	110.255958895468
Serum.TG	rs4296389	T	C	0.313109	-0.09141	0.010531	9.41e-18	110.255958895468
Serum.TG	rs1260326	C	T	0.638905	-0.105996	0.010208	1e-24	110.255958895468
Serum.TG	rs9472125	T	C	0.166579	-0.09456	0.016117	6.64e-09	110.255958895468
Serum.TG	rs34346326	C	T	0.173134	-0.098912	0.013061	7.08e-14	110.255958895468
Serum.TG	rs115849089	A	G	0.107383	-0.162057	0.016663	6.9e-22	110.255958895468
Serum.TG	rs2980853	C	A	0.487034	-0.074396	0.009824	7.07e-14	110.255958895468
Serum.TG	rs964184	C	G	0.861753	-0.232689	0.013971	6e-61	110.255958895468
Serum.TG	rs821840	G	A	0.263438	-0.081525	0.011645	4.49e-12	110.255958895468
Serum.TG	rs72999033	T	C	0.059274	-0.168871	0.021006	1.91e-15	110.255958895468
Serum.TG	rs188247550	T	C	0.034427	-0.188801	0.032582	1.01e-08	110.255958895468
Serum.TG	rs429358	C	T	0.169984	0.117062	0.013402	5.87e-18	110.255958895468
SM	rs190934192	A	G	0.02732	-0.239575	0.043606	4.47e-08	121.924266327846
SM	rs11591147	T	G	0.028653	-0.368426	0.039901	3.74e-20	121.924266327846
SM	rs629301	T	G	0.786148	0.088624	0.014896	3.13e-09	121.924266327846
SM	rs13392272	T	C	0.399678	0.070709	0.012562	2.08e-08	121.924266327846
SM	rs174418	C	T	0.562371	-0.08122	0.012531	1.09e-10	121.924266327846
SM	rs1800588	T	C	0.249347	0.118515	0.014454	3.2e-16	121.924266327846
SM	rs75679663	A	C	0.026209	-0.413162	0.043276	1.95e-21	121.924266327846
SM	rs10402112	A	T	0.099868	-0.142992	0.021051	1.34e-11	121.924266327846
SM	rs141622900	A	G	0.034269	-0.292006	0.040351	5.75e-13	121.924266327846
TotFA	rs17414716	G	A	0.028609	-0.22194	0.03777	4.88e-09	105.455019871928
TotFA	rs1168041	C	T	0.730234	0.085039	0.01414	2.12e-09	105.455019871928
TotFA	rs1260326	C	T	0.63682	-0.113076	0.012669	6.24e-19	105.455019871928
TotFA	rs10051260	A	G	0.234175	0.084913	0.014975	1.64e-08	105.455019871928
TotFA	rs115849089	A	G	0.106978	-0.117736	0.020007	4.64e-09	105.455019871928
TotFA	rs11820792	T	G	0.202308	-0.086199	0.015563	3.48e-08	105.455019871928
TotFA	rs3741298	T	C	0.769736	-0.13631	0.014496	7.7e-21	105.455019871928
TotFA	rs174418	C	T	0.562438	-0.098104	0.012535	6.53e-15	105.455019871928
TotFA	rs1800588	T	C	0.249038	0.153287	0.014453	4.48e-26	105.455019871928
TotFA	rs10402112	A	T	0.099723	-0.125558	0.02111	3.17e-09	105.455019871928
TotFA	rs8107974	T	A	0.064713	-0.157808	0.024944	2.98e-10	105.455019871928
TotFA	rs429358	C	T	0.175099	0.106066	0.016345	1.04e-10	105.455019871928
TotPG	rs17414716	G	A	0.028579	-0.238713	0.03765	2.99e-10	129.870596785651
TotPG	rs1168041	C	T	0.730243	0.094006	0.014095	3.44e-11	129.870596785651
TotPG	rs1260326	C	T	0.63673	-0.073791	0.012651	6.83e-09	129.870596785651
TotPG	rs3741298	T	C	0.769882	-0.106412	0.014472	2.76e-13	129.870596785651
TotPG	rs1532085	G	A	0.58366	-0.13373	0.012451	1.37e-26	129.870596785651
TotPG	rs1077835	G	A	0.249603	0.181546	0.01439	4.7e-36	129.870596785651
TotPG	rs821840	G	A	0.251709	0.114945	0.014599	5.18e-15	129.870596785651
TotPG	rs77451458	A	G	0.11792	0.10633	0.019002	2.7e-08	129.870596785651
TotPG	rs143020224	G	C	0.121511	-0.123699	0.019489	2.86e-10	129.870596785651
Tyr	rs14399	A	C	0.389872	-0.096657	0.009441	1.43e-24	73.6010149693001
Tyr	rs1169289	G	C	0.468561	0.052585	0.009356	1.95e-08	73.6010149693001
Tyr	rs150851429	C	G	0.016323	0.41084	0.044954	6.68e-20	73.6010149693001
Tyr	rs9931717	T	C	0.353402	-0.063063	0.009616	5.64e-11	73.6010149693001
Tyr	rs28663143	C	T	0.29443	-0.059954	0.010235	4.81e-09	73.6010149693001
Val	rs10211524	A	G	0.40991	0.086403	0.009427	5.24e-20	78.115178783225
Val	rs7655059	G	C	0.217667	-0.068459	0.011163	8.91e-10	78.115178783225
Val	rs9637599	C	A	0.46958	0.113927	0.009156	1.67e-35	78.115178783225
Val	rs2072560	C	T	0.928539	0.104738	0.017688	3.28e-09	78.115178783225
Val	rs7406661	C	T	0.243378	0.079073	0.012727	5.35e-10	78.115178783225
VLDL.D	rs55660224	T	C	0.090649	0.104554	0.018438	1.98e-08	97.7604664213491
VLDL.D	rs17315646	G	C	0.569569	-0.060349	0.010437	1.04e-08	97.7604664213491
VLDL.D	rs1260326	C	T	0.636562	-0.097557	0.010596	7.9e-20	97.7604664213491
VLDL.D	rs146517761	T	C	0.024976	-0.193526	0.034802	3.69e-08	97.7604664213491
VLDL.D	rs10455872	G	A	0.040742	-0.199277	0.027823	1.34e-12	97.7604664213491
VLDL.D	rs17145750	T	C	0.148692	-0.134886	0.014545	4.28e-20	97.7604664213491
VLDL.D	rs7811833	C	A	0.872322	0.086136	0.015344	2.74e-08	97.7604664213491
VLDL.D	rs12679834	C	T	0.08542	-0.149385	0.018238	5.13e-16	97.7604664213491
VLDL.D	rs141947880	T	C	0.029878	0.177568	0.031096	1.58e-08	97.7604664213491
VLDL.D	rs174578	A	T	0.40193	0.088933	0.010464	3.96e-17	97.7604664213491
VLDL.D	rs964184	C	G	0.857677	-0.193972	0.014497	4.57e-40	97.7604664213491
VLDL.D	rs1532085	G	A	0.594771	0.117017	0.010462	1.68e-28	97.7604664213491
VLDL.D	rs261334	C	G	0.769329	0.118591	0.012275	1.13e-21	97.7604664213491
VLDL.D	rs116843064	A	G	0.029194	-0.22268	0.034938	2.8e-10	97.7604664213491
VLDL.D	rs72654473	A	C	0.08112	0.157827	0.019444	9.34e-16	97.7604664213491
XL.HDL.C	rs61803025	C	T	0.888925	-0.104286	0.018514	1.91e-08	101.663347265567
XL.HDL.C	rs148527372	A	G	0.004194	-0.554304	0.094958	5.74e-09	101.663347265567
XL.HDL.C	rs686030	A	C	0.870957	0.082639	0.014555	1.47e-08	101.663347265567
XL.HDL.C	rs12351480	A	C	0.104593	0.091271	0.016036	1.36e-08	101.663347265567
XL.HDL.C	rs2575876	A	G	0.186901	-0.099682	0.012587	2.74e-15	101.663347265567
XL.HDL.C	rs174547	C	T	0.387773	-0.085217	0.010105	3.94e-17	101.663347265567
XL.HDL.C	rs67053123	A	T	0.148493	0.081123	0.014555	2.68e-08	101.663347265567
XL.HDL.C	rs261291	C	T	0.373221	0.153587	0.010183	3.31e-51	101.663347265567
XL.HDL.C	rs12914626	T	C	0.673453	-0.099602	0.010853	5.33e-20	101.663347265567
XL.HDL.C	rs117376818	A	G	0.010172	0.461137	0.056946	6.49e-16	101.663347265567
XL.HDL.C	rs111543310	C	T	0.015958	0.32238	0.048769	4.24e-11	101.663347265567
XL.HDL.C	rs1532624	A	C	0.432488	0.126559	0.009841	1.05e-37	101.663347265567
XL.HDL.C	rs1943973	A	G	0.846401	0.086886	0.013488	1.3e-10	101.663347265567
XL.HDL.C	rs4810479	T	C	0.735548	0.117115	0.011158	1.15e-25	101.663347265567
XL.HDL.CE	rs61803025	C	T	0.888925	-0.114301	0.018523	7.72e-10	109.488414930627
XL.HDL.CE	rs148527372	A	G	0.004194	-0.563993	0.095017	3.29e-09	109.488414930627
XL.HDL.CE	rs4149307	T	C	0.119911	0.096931	0.017529	3.55e-08	109.488414930627
XL.HDL.CE	rs2575876	A	G	0.188864	-0.09996	0.013174	3.93e-14	109.488414930627
XL.HDL.CE	rs174547	C	T	0.399665	-0.089067	0.010462	2.14e-17	109.488414930627
XL.HDL.CE	rs261291	C	T	0.376501	0.157456	0.010631	2.39e-49	109.488414930627
XL.HDL.CE	rs12914626	T	C	0.67045	-0.103469	0.011246	4.68e-20	109.488414930627
XL.HDL.CE	rs117376818	A	G	0.010172	0.463725	0.056983	5e-16	109.488414930627
XL.HDL.CE	rs111543310	C	T	0.015958	0.331043	0.048803	1.37e-11	109.488414930627
XL.HDL.CE	rs1532624	A	C	0.427715	0.116372	0.010353	3.82e-29	109.488414930627
XL.HDL.CE	rs34562254	A	G	0.104461	-0.094453	0.016936	2.71e-08	109.488414930627
XL.HDL.CE	rs1943973	A	G	0.841663	0.095845	0.013996	8.74e-12	109.488414930627
XL.HDL.CE	rs6073958	C	T	0.195862	-0.126877	0.0129	1.08e-22	109.488414930627
XL.HDL.FC	rs4503368	C	T	0.534055	-0.063696	0.010057	2.63e-10	123.83423236856
XL.HDL.FC	rs6544366	T	G	0.267916	0.068984	0.011015	4.13e-10	123.83423236856
XL.HDL.FC	rs75551077	C	G	0.090783	0.108032	0.017203	3.71e-10	123.83423236856
XL.HDL.FC	rs686030	A	C	0.870956	0.087593	0.014567	1.98e-09	123.83423236856
XL.HDL.FC	rs4149303	G	A	0.107414	0.099795	0.017133	6.18e-09	123.83423236856
XL.HDL.FC	rs1883025	T	C	0.193656	-0.09531	0.012454	2.24e-14	123.83423236856
XL.HDL.FC	rs174578	A	T	0.393619	-0.087713	0.010055	3.21e-18	123.83423236856
XL.HDL.FC	rs3741521	A	G	0.601772	-0.059394	0.010345	1.01e-08	123.83423236856
XL.HDL.FC	rs67053123	A	T	0.148494	0.089088	0.014559	1.03e-09	123.83423236856
XL.HDL.FC	rs1532085	G	A	0.598527	-0.176558	0.009935	2.12e-70	123.83423236856
XL.HDL.FC	rs2070895	A	G	0.244796	0.195159	0.011616	4.06e-63	123.83423236856
XL.HDL.FC	rs11633043	A	G	0.167825	0.101367	0.013813	2.44e-13	123.83423236856
XL.HDL.FC	rs3764261	A	C	0.298979	0.152573	0.010733	1.09e-45	123.83423236856
XL.HDL.FC	rs6507939	C	A	0.843367	0.086277	0.013477	1.68e-10	123.83423236856
XL.HDL.FC	rs6073958	C	T	0.195889	-0.138973	0.012331	2.39e-29	123.83423236856
XL.HDL.L	rs4503368	C	T	0.532977	-0.065421	0.010473	5.04e-10	143.490936822284
XL.HDL.L	rs75551077	C	G	0.086418	0.102476	0.018391	2.91e-08	143.490936822284
XL.HDL.L	rs686030	A	C	0.872197	0.086153	0.015303	2.09e-08	143.490936822284
XL.HDL.L	rs4149307	T	C	0.119911	0.104477	0.017513	2.88e-09	143.490936822284
XL.HDL.L	rs2575876	A	G	0.188864	-0.100831	0.013164	2.45e-14	143.490936822284
XL.HDL.L	rs174529	C	T	0.409265	-0.093887	0.010521	6.5e-19	143.490936822284
XL.HDL.L	rs3741521	A	G	0.59774	-0.059876	0.0107	2.54e-08	143.490936822284
XL.HDL.L	rs67053123	A	T	0.147378	0.098146	0.014834	4.52e-11	143.490936822284
XL.HDL.L	rs1532085	G	A	0.594771	-0.19022	0.010416	6.75e-74	143.490936822284
XL.HDL.L	rs1077835	G	A	0.248865	0.212392	0.011977	8.75e-70	143.490936822284
XL.HDL.L	rs11633043	A	G	0.173335	0.115332	0.014168	5.35e-16	143.490936822284
XL.HDL.L	rs139630820	T	C	0.022932	0.218446	0.037555	7.04e-09	143.490936822284
XL.HDL.L	rs3764261	A	C	0.288912	0.154665	0.011332	4.62e-42	143.490936822284
XL.HDL.L	rs6507939	C	A	0.839141	0.096204	0.013951	6.69e-12	143.490936822284
XL.HDL.L	rs6073958	C	T	0.195862	-0.156166	0.012873	1.39e-33	143.490936822284
XL.HDL.P	rs4503368	C	T	0.532977	-0.0672	0.010492	2.19e-10	141.653098376944
XL.HDL.P	rs75835816	C	G	0.0194	-0.219117	0.038195	1.31e-08	141.653098376944
XL.HDL.P	rs4149307	T	C	0.119911	0.107737	0.017557	1.19e-09	141.653098376944
XL.HDL.P	rs2575876	A	G	0.188864	-0.099928	0.013199	6.27e-14	141.653098376944
XL.HDL.P	rs174547	C	T	0.399665	-0.086147	0.010475	3.64e-16	141.653098376944
XL.HDL.P	rs67053123	A	T	0.147378	0.097884	0.014858	6.64e-11	141.653098376944
XL.HDL.P	rs261291	C	T	0.376501	0.20278	0.010599	3.19e-80	141.653098376944
XL.HDL.P	rs12914626	T	C	0.67045	-0.125447	0.011244	2.01e-28	141.653098376944
XL.HDL.P	rs625510	C	G	0.036913	0.267135	0.02754	7.02e-22	141.653098376944
XL.HDL.P	rs111543310	C	T	0.015958	0.408029	0.048719	1.04e-16	141.653098376944
XL.HDL.P	rs3764261	A	C	0.288912	0.126278	0.011354	2.96e-28	141.653098376944
XL.HDL.P	rs6507939	C	A	0.839141	0.087258	0.013975	6.11e-10	141.653098376944
XL.HDL.P	rs6065904	A	G	0.233223	-0.150594	0.012217	2.51e-34	141.653098376944
XL.HDL.PL	rs4503368	C	T	0.532977	-0.070102	0.010479	3.17e-11	165.123301357573
XL.HDL.PL	rs6544366	T	G	0.274622	0.066487	0.011456	8.46e-09	165.123301357573
XL.HDL.PL	rs291	C	T	0.227915	0.082323	0.012313	3.26e-11	165.123301357573
XL.HDL.PL	rs686030	A	C	0.872197	0.08805	0.015331	1.21e-08	165.123301357573
XL.HDL.PL	rs4149307	T	C	0.119911	0.100935	0.01752	1.09e-08	165.123301357573
XL.HDL.PL	rs2575876	A	G	0.188864	-0.089713	0.013179	1.43e-11	165.123301357573
XL.HDL.PL	rs174529	C	T	0.409265	-0.094276	0.010529	6.37e-19	165.123301357573
XL.HDL.PL	rs3741521	A	G	0.59774	-0.060032	0.010707	2.64e-08	165.123301357573
XL.HDL.PL	rs67053123	A	T	0.147378	0.105009	0.014842	2.21e-12	165.123301357573
XL.HDL.PL	rs1532085	G	A	0.594771	-0.210719	0.010415	9.77e-90	165.123301357573
XL.HDL.PL	rs2070895	A	G	0.24883	0.228693	0.011956	2.11e-80	165.123301357573
XL.HDL.PL	rs11633043	A	G	0.173335	0.113294	0.014179	2.21e-15	165.123301357573
XL.HDL.PL	rs247617	A	C	0.288773	0.17405	0.01141	8.65e-52	165.123301357573
XL.HDL.PL	rs6507939	C	A	0.839141	0.088005	0.013965	4.01e-10	165.123301357573
XL.HDL.PL	rs6065904	A	G	0.233223	-0.163282	0.012198	2.79e-40	165.123301357573
XL.HDL.TG	rs17414716	G	A	0.024789	-0.213264	0.032558	9.54e-11	181.605936280043
XL.HDL.TG	rs181835401	A	G	0.261747	-0.089701	0.011306	4.42e-15	181.605936280043
XL.HDL.TG	rs11096689	T	C	0.735557	-0.072761	0.011119	9.93e-11	181.605936280043
XL.HDL.TG	rs28601761	G	C	0.435533	-0.068064	0.010006	1.78e-11	181.605936280043
XL.HDL.TG	rs97384	C	T	0.582043	0.083919	0.010363	1.21e-15	181.605936280043
XL.HDL.TG	rs964184	C	G	0.861739	-0.15467	0.014018	1.07e-27	181.605936280043
XL.HDL.TG	rs72739708	T	A	0.062024	0.113507	0.020574	4.95e-08	181.605936280043
XL.HDL.TG	rs2044333	A	G	0.486298	0.077228	0.009961	1.82e-14	181.605936280043
XL.HDL.TG	rs1532085	G	A	0.598518	-0.264286	0.009862	9.24e-155	181.605936280043
XL.HDL.TG	rs2070895	A	G	0.244805	0.301697	0.011508	3.32e-148	181.605936280043
XL.HDL.TG	rs11633043	A	G	0.167838	0.131169	0.01378	5e-21	181.605936280043
XL.HDL.TG	rs112129861	C	G	0.064732	0.117284	0.020261	1.06e-08	181.605936280043
XL.HDL.TG	rs17231506	T	C	0.298744	0.069101	0.01085	3.08e-10	181.605936280043
XL.HDL.TG	rs75679663	A	C	0.022587	-0.225047	0.038649	8.65e-09	181.605936280043
XL.HDL.TG	rs1540037	G	A	0.775082	0.091687	0.012128	7.88e-14	181.605936280043
XL.HDL.TG	rs8100204	A	G	0.130904	-0.095585	0.016091	4.32e-09	181.605936280043
XL.HDL.TG	rs439401	C	T	0.691137	0.086072	0.011033	1.25e-14	181.605936280043
XL.HDL.TG	rs6073958	C	T	0.195889	-0.145462	0.012315	1.68e-31	181.605936280043
XL.VLDL.L	rs1168041	C	T	0.727042	0.079193	0.011709	2.13e-11	81.6350775182237
XL.VLDL.L	rs1260326	C	T	0.636562	-0.084114	0.010621	4.43e-15	81.6350775182237
XL.VLDL.L	rs74617384	T	A	0.039885	-0.180214	0.028212	2.53e-10	81.6350775182237
XL.VLDL.L	rs34482346	C	G	0.120191	-0.105739	0.015889	4.42e-11	81.6350775182237
XL.VLDL.L	rs115849089	A	G	0.101403	-0.106434	0.017144	7.89e-10	81.6350775182237
XL.VLDL.L	rs964184	C	G	0.857677	-0.178243	0.014514	4.95e-34	81.6350775182237
XL.VLDL.L	rs72999033	T	C	0.061184	-0.145789	0.021377	1.45e-11	81.6350775182237
XL.VLDL.L	rs483082	T	G	0.22973	0.086768	0.012425	4.69e-12	81.6350775182237
XL.VLDL.P	rs1168041	C	T	0.726644	0.08195	0.0118	5.78e-12	87.6843148860702
XL.VLDL.P	rs1260326	C	T	0.636812	-0.087882	0.010711	4.17e-16	87.6843148860702
XL.VLDL.P	rs74617384	T	A	0.03993	-0.196718	0.028453	7.19e-12	87.6843148860702
XL.VLDL.P	rs115849089	A	G	0.101349	-0.12298	0.017293	1.79e-12	87.6843148860702
XL.VLDL.P	rs964184	C	G	0.857648	-0.183883	0.014627	1.16e-35	87.6843148860702
XL.VLDL.P	rs16996148	T	G	0.067418	-0.1314	0.022804	1.12e-08	87.6843148860702
XL.VLDL.P	rs483082	T	G	0.22872	0.086284	0.014107	1.33e-09	87.6843148860702
XL.VLDL.P	rs13234157	A	C	0.122689	-0.10484	0.016175	1.31e-10	87.6843148860702
XL.VLDL.PL	rs1168041	C	T	0.721566	0.087722	0.011292	1.42e-14	80.5639135571633
XL.VLDL.PL	rs4296389	T	C	0.312983	-0.06218	0.010624	6.74e-09	80.5639135571633
XL.VLDL.PL	rs1260326	C	T	0.639167	-0.090475	0.010281	2.86e-18	80.5639135571633
XL.VLDL.PL	rs10455872	G	A	0.041039	-0.170197	0.028482	3.24e-09	80.5639135571633
XL.VLDL.PL	rs13234157	A	C	0.124814	-0.108643	0.015294	1.98e-12	80.5639135571633
XL.VLDL.PL	rs76975037	A	C	0.087145	-0.125094	0.017558	1.7e-12	80.5639135571633
XL.VLDL.PL	rs964184	C	G	0.861796	-0.174288	0.014102	1.8e-34	80.5639135571633
XL.VLDL.PL	rs72999033	T	C	0.059374	-0.139765	0.021158	6.03e-11	80.5639135571633
XL.VLDL.PL	rs438811	T	C	0.233748	0.091243	0.012175	1.14e-13	80.5639135571633
XL.VLDL.TG	rs1168041	C	T	0.722	0.083991	0.0112	1.02e-13	80.1518161589737
XL.VLDL.TG	rs4296389	T	C	0.3131	-0.059228	0.010528	2.4e-08	80.1518161589737
XL.VLDL.TG	rs1260326	C	T	0.638907	-0.093001	0.010194	1.43e-19	80.1518161589737
XL.VLDL.TG	rs10455872	G	A	0.040742	-0.180672	0.027835	1.21e-10	80.1518161589737
XL.VLDL.TG	rs13234157	A	C	0.124834	-0.111298	0.015155	3.23e-13	80.1518161589737
XL.VLDL.TG	rs76975037	A	C	0.087175	-0.125529	0.017404	8.42e-13	80.1518161589737
XL.VLDL.TG	rs964184	C	G	0.861758	-0.178808	0.013982	6.95e-37	80.1518161589737
XL.VLDL.TG	rs72999033	T	C	0.053134	-0.14446	0.022295	1.3e-10	80.1518161589737
XL.VLDL.TG	rs438811	T	C	0.233536	0.080558	0.012846	4.97e-10	80.1518161589737
XS.VLDL.L	rs187607506	T	C	0.211212	-0.103615	0.013216	1.11e-14	113.063737522338
XS.VLDL.L	rs72660594	C	T	0.035214	-0.276038	0.028825	3.82e-21	113.063737522338
XS.VLDL.L	rs1168041	C	T	0.727042	0.090096	0.011744	4.03e-14	113.063737522338
XS.VLDL.L	rs629301	T	G	0.783555	0.077484	0.012444	8.47e-10	113.063737522338
XS.VLDL.L	rs1318006	G	A	0.465675	0.059962	0.010354	1.15e-08	113.063737522338
XS.VLDL.L	rs952275	G	T	0.426607	0.107487	0.010358	1.5e-24	113.063737522338
XS.VLDL.L	rs182695896	C	A	0.019221	0.249972	0.040942	1.78e-09	113.063737522338
XS.VLDL.L	rs79225634	T	C	0.353218	0.073398	0.010826	2.37e-11	113.063737522338
XS.VLDL.L	rs115849089	A	G	0.101403	-0.115071	0.017202	4.34e-11	113.063737522338
XS.VLDL.L	rs2980860	G	A	0.48076	-0.082238	0.010298	3.56e-15	113.063737522338
XS.VLDL.L	rs635634	T	C	0.20054	0.081069	0.012843	4.96e-10	113.063737522338
XS.VLDL.L	rs964184	C	G	0.857677	-0.155661	0.014572	6.41e-26	113.063737522338
XS.VLDL.L	rs2044333	A	G	0.490095	0.061587	0.010381	5.03e-09	113.063737522338
XS.VLDL.L	rs1532085	G	A	0.594771	-0.123824	0.010504	3.31e-31	113.063737522338
XS.VLDL.L	rs261334	C	G	0.769329	-0.159116	0.012298	3.02e-37	113.063737522338
XS.VLDL.L	rs247617	A	C	0.288773	-0.126084	0.011456	2.05e-27	113.063737522338
XS.VLDL.L	rs113531395	T	C	0.026105	-0.235984	0.036341	1.56e-10	113.063737522338
XS.VLDL.L	rs142130958	A	G	0.101869	-0.189235	0.01728	3.73e-27	113.063737522338
XS.VLDL.L	rs150617279	A	T	0.110688	-0.125254	0.017274	8.97e-13	113.063737522338
XS.VLDL.L	rs157594	G	T	0.588298	0.119214	0.011736	1.37e-23	113.063737522338
XS.VLDL.L	rs1883711	C	G	0.05671	0.161785	0.024745	1.17e-10	113.063737522338
XS.VLDL.P	rs187607506	T	C	0.211212	-0.101034	0.013215	5.16e-14	114.738373171495
XS.VLDL.P	rs72660594	C	T	0.035214	-0.268256	0.028825	5.01e-20	114.738373171495
XS.VLDL.P	rs1168041	C	T	0.727042	0.091696	0.011741	1.47e-14	114.738373171495
XS.VLDL.P	rs660240	C	T	0.785302	0.074663	0.012487	3.92e-09	114.738373171495
XS.VLDL.P	rs6544366	T	G	0.274622	-0.120386	0.011442	3.73e-25	114.738373171495
XS.VLDL.P	rs1848922	C	T	0.782782	0.105855	0.012592	1.26e-16	114.738373171495
XS.VLDL.P	rs182695896	C	A	0.019221	0.25957	0.04093	4.26e-10	114.738373171495
XS.VLDL.P	rs79225634	T	C	0.353574	0.06778	0.012026	2.87e-08	114.738373171495
XS.VLDL.P	rs115849089	A	G	0.101403	-0.123524	0.017196	1.52e-12	114.738373171495
XS.VLDL.P	rs2980860	G	A	0.48076	-0.08345	0.010295	1.45e-15	114.738373171495
XS.VLDL.P	rs635634	T	C	0.20054	0.077137	0.012842	3.33e-09	114.738373171495
XS.VLDL.P	rs964184	C	G	0.857677	-0.16605	0.014562	2.92e-29	114.738373171495
XS.VLDL.P	rs2044333	A	G	0.490095	0.059835	0.01038	1.38e-08	114.738373171495
XS.VLDL.P	rs1532085	G	A	0.594771	-0.121175	0.010499	6.19e-30	114.738373171495
XS.VLDL.P	rs261334	C	G	0.769329	-0.156877	0.012297	3.36e-36	114.738373171495
XS.VLDL.P	rs247617	A	C	0.292299	-0.117264	0.012204	3.03e-21	114.738373171495
XS.VLDL.P	rs113531395	T	C	0.026105	-0.237812	0.03633	1.16e-10	114.738373171495
XS.VLDL.P	rs6511720	T	G	0.099907	-0.186654	0.017328	2.76e-26	114.738373171495
XS.VLDL.P	rs150617279	A	T	0.110688	-0.125299	0.01727	9.08e-13	114.738373171495
XS.VLDL.P	rs157594	G	T	0.588298	0.121935	0.011733	1.4e-24	114.738373171495
XS.VLDL.P	rs1883711	C	G	0.05671	0.163623	0.024739	7.4e-11	114.738373171495
XS.VLDL.PL	rs190934192	A	G	0.023981	-0.314819	0.040091	9.73e-15	131.779677936785
XS.VLDL.PL	rs11591147	T	G	0.030715	-0.421474	0.034866	9.19e-33	131.779677936785
XS.VLDL.PL	rs553741	C	G	0.624432	0.060997	0.010936	3.81e-08	131.779677936785
XS.VLDL.PL	rs3005923	A	G	0.027565	-0.301607	0.036272	2.43e-16	131.779677936785
XS.VLDL.PL	rs629301	T	G	0.783555	0.102929	0.012434	3.29e-16	131.779677936785
XS.VLDL.PL	rs952275	G	T	0.426607	0.113074	0.010356	4.9e-27	131.779677936785
XS.VLDL.PL	rs4953023	A	G	0.081803	-0.104804	0.018738	3.49e-08	131.779677936785
XS.VLDL.PL	rs182695896	C	A	0.019221	0.26975	0.040951	8.31e-11	131.779677936785
XS.VLDL.PL	rs79225634	T	C	0.353218	0.078826	0.010826	7.01e-13	131.779677936785
XS.VLDL.PL	rs2980860	G	A	0.48076	-0.072961	0.010301	2.88e-12	131.779677936785
XS.VLDL.PL	rs635634	T	C	0.20054	0.083153	0.012842	1.72e-10	131.779677936785
XS.VLDL.PL	rs3741298	T	C	0.771465	-0.097015	0.012216	4.86e-15	131.779677936785
XS.VLDL.PL	rs2044333	A	G	0.490095	0.058777	0.010381	2.37e-08	131.779677936785
XS.VLDL.PL	rs1532085	G	A	0.594771	-0.130998	0.010501	8.77e-35	131.779677936785
XS.VLDL.PL	rs261334	C	G	0.769329	-0.162592	0.012297	7.27e-39	131.779677936785
XS.VLDL.PL	rs183130	T	C	0.283421	-0.093587	0.01265	2.99e-13	131.779677936785
XS.VLDL.PL	rs113531395	T	C	0.026105	-0.205302	0.036347	2.56e-08	131.779677936785
XS.VLDL.PL	rs6511720	T	G	0.099907	-0.220097	0.017323	5.12e-36	131.779677936785
XS.VLDL.PL	rs150617279	A	T	0.110688	-0.111273	0.017279	2.16e-10	131.779677936785
XS.VLDL.PL	rs7412	T	C	0.055504	-0.385409	0.026019	2.45e-48	131.779677936785
XS.VLDL.PL	rs8106814	C	T	0.220661	-0.082655	0.014423	1.6e-08	131.779677936785
XS.VLDL.PL	rs1883711	C	G	0.05671	0.167796	0.024739	2.27e-11	131.779677936785
XS.VLDL.TG	rs187607506	T	C	0.211212	-0.074129	0.013222	3.34e-08	102.628434251125
XS.VLDL.TG	rs72660594	C	T	0.035214	-0.200824	0.028863	7.21e-12	102.628434251125
XS.VLDL.TG	rs1168041	C	T	0.727042	0.093589	0.011738	4.03e-15	102.628434251125
XS.VLDL.TG	rs6544366	T	G	0.274622	-0.120608	0.011441	2.9e-25	102.628434251125
XS.VLDL.TG	rs1260326	C	T	0.636562	-0.081056	0.010652	6.6e-14	102.628434251125
XS.VLDL.TG	rs144064722	G	A	0.025283	0.202156	0.034101	5.24e-09	102.628434251125
XS.VLDL.TG	rs182695896	C	A	0.019221	0.269102	0.04092	9.31e-11	102.628434251125
XS.VLDL.TG	rs2878419	T	C	0.420065	0.060999	0.010452	8.99e-09	102.628434251125
XS.VLDL.TG	rs34346326	C	T	0.170382	-0.076464	0.013669	3.59e-08	102.628434251125
XS.VLDL.TG	rs115849089	A	G	0.101403	-0.156185	0.017183	3.44e-19	102.628434251125
XS.VLDL.TG	rs2954029	T	A	0.48008	-0.085509	0.010295	2.8e-16	102.628434251125
XS.VLDL.TG	rs964184	C	G	0.857677	-0.216329	0.014525	9.36e-49	102.628434251125
XS.VLDL.TG	rs174418	C	T	0.572122	-0.087871	0.010478	1.45e-16	102.628434251125
XS.VLDL.TG	rs261334	C	G	0.769329	-0.118377	0.012319	2.9e-21	102.628434251125
XS.VLDL.TG	rs247617	A	C	0.288773	-0.115881	0.011459	2.23e-23	102.628434251125
XS.VLDL.TG	rs113531395	T	C	0.026105	-0.215479	0.03635	5.25e-09	102.628434251125
XS.VLDL.TG	rs6511720	T	G	0.099907	-0.144923	0.017355	1.94e-16	102.628434251125
XS.VLDL.TG	rs58542926	T	C	0.063034	-0.153267	0.021074	7.85e-13	102.628434251125
XS.VLDL.TG	rs157594	G	T	0.588298	0.11115	0.011737	1.07e-20	102.628434251125
XS.VLDL.TG	rs1883711	C	G	0.05671	0.148584	0.024743	3.32e-09	102.628434251125
XXL.VLDL.L	rs7527004	A	G	0.69712	0.069616	0.011231	7.19e-10	68.7144340255481
XXL.VLDL.L	rs1260326	C	T	0.636812	-0.074141	0.010731	6.52e-12	68.7144340255481
XXL.VLDL.L	rs74617384	T	A	0.03993	-0.184018	0.028498	1.37e-10	68.7144340255481
XXL.VLDL.L	rs13234157	A	C	0.122768	-0.092049	0.015987	1.04e-08	68.7144340255481
XXL.VLDL.L	rs115849089	A	G	0.101349	-0.098306	0.017325	1.7e-08	68.7144340255481
XXL.VLDL.L	rs964184	C	G	0.857648	-0.15781	0.014664	1.03e-26	68.7144340255481
XXL.VLDL.L	rs183130	T	C	0.28396	-0.086267	0.012746	1.72e-11	68.7144340255481
XXL.VLDL.L	rs72999033	T	C	0.061332	-0.121953	0.021584	1.95e-08	68.7144340255481
XXL.VLDL.L	rs483082	T	G	0.229485	0.086234	0.012559	8.76e-12	68.7144340255481
XXL.VLDL.P	rs1168041	C	T	0.726644	0.076158	0.011847	1.96e-10	73.5203915799571
XXL.VLDL.P	rs1260326	C	T	0.636812	-0.086059	0.010776	2.64e-15	73.5203915799571
XXL.VLDL.P	rs74617384	T	A	0.03993	-0.174792	0.028561	1.37e-09	73.5203915799571
XXL.VLDL.P	rs13233571	T	C	0.121349	-0.110524	0.016324	2.04e-11	73.5203915799571
XXL.VLDL.P	rs28601761	G	C	0.427474	-0.060211	0.010564	1.67e-08	73.5203915799571
XXL.VLDL.P	rs964184	C	G	0.857966	-0.158553	0.015768	2.38e-23	73.5203915799571
XXL.VLDL.P	rs17216525	T	C	0.06525	-0.123763	0.020971	5.13e-09	73.5203915799571
XXL.VLDL.P	rs72654473	A	C	0.081054	0.13247	0.01971	2.85e-11	73.5203915799571
XXL.VLDL.PL	rs1168002	G	A	0.697519	0.077084	0.010645	6.12e-13	70.5372294107693
XXL.VLDL.PL	rs1260326	C	T	0.638902	-0.08249	0.010228	1.09e-15	70.5372294107693
XXL.VLDL.PL	rs10455872	G	A	0.040742	-0.185866	0.027924	3.69e-11	70.5372294107693
XXL.VLDL.PL	rs35493868	G	C	0.174081	-0.085239	0.013147	1.16e-10	70.5372294107693
XXL.VLDL.PL	rs76975037	A	C	0.087164	-0.103985	0.017463	3.25e-09	70.5372294107693
XXL.VLDL.PL	rs964184	C	G	0.861748	-0.14901	0.014041	5.09e-26	70.5372294107693
XXL.VLDL.PL	rs821840	G	A	0.263429	-0.068786	0.011668	4.65e-09	70.5372294107693
XXL.VLDL.PL	rs483082	T	G	0.232667	0.089533	0.012109	2e-13	70.5372294107693
XXL.VLDL.TG	rs1168041	C	T	0.722016	0.077153	0.011214	7.72e-12	73.6236598530134
XXL.VLDL.TG	rs1260326	C	T	0.6389	-0.093488	0.010205	8.01e-20	73.6236598530134
XXL.VLDL.TG	rs10455872	G	A	0.040742	-0.193641	0.027872	4.82e-12	73.6236598530134
XXL.VLDL.TG	rs13233571	T	C	0.12297	-0.094367	0.015189	6.4e-10	73.6236598530134
XXL.VLDL.TG	rs77729186	G	A	0.092132	-0.115943	0.016928	9.54e-12	73.6236598530134
XXL.VLDL.TG	rs964184	C	G	0.861745	-0.152903	0.014006	1.77e-27	73.6236598530134
XXL.VLDL.TG	rs821840	G	A	0.263423	-0.065459	0.011642	2.23e-08	73.6236598530134
XXL.VLDL.TG	rs72999033	T	C	0.059278	-0.126194	0.021012	2.31e-09	73.6236598530134
XXL.VLDL.TG	rs483082	T	G	0.232665	0.0972	0.012085	1.24e-15	73.6236598530134

## Sheet: Table S2B. IVs-Lotta et al.
Table S2B. Summary-statistics of Intrumental Variables used for Lotta et al.
Metabolite	SNP-IV	Effect Allele	Other Allele	Effect Allele Frequency	Beta	SE	P_value	F-statistic
bioa_001	rs2016939	A	G	0.5913	0.052	0.0145	1.76e-21	115.052132969872
bioa_001	rs964184	C	G	0.8658	0.019	0.0211	1.04e-13	115.052132969872
bioa_001	rs7938942	T	C	0.5986	0.0502	0.0147	1.62e-10	115.052132969872
bioa_001	rs2168101	A	C	0.3171	-0.0579	0.0166	7.45e-12	115.052132969872
bioa_001	rs112223761	T	C	0.7995	-0.0708	0.0175	1.15e-31	115.052132969872
bioa_001	rs4554975	A	G	0.4142	0.0709	0.0149	4.97e-35	115.052132969872
bioa_001	rs2638314	A	T	0.1809	0.1189	0.0183	5.77e-38	115.052132969872
bioa_001	rs17558901	A	G	0.1123	0.0615	0.023	1.33e-17	115.052132969872
bioa_001	rs731165	T	C	0.6716	-0.0217	0.0154	2.38e-10	115.052132969872
bioa_001	rs8061221	A	G	0.7514	0.0979	0.0166	3.64e-31	115.052132969872
bioa_001	rs12923645	T	G	0.0982	0.0314	0.0251	2.47e-12	115.052132969872
bioa_001	rs12603201	T	C	0.5795	-0.0415	0.0145	1.5e-09	115.052132969872
bioa_001	rs12453290	A	G	0.6947	-0.0147	0.0163	2.51e-10	115.052132969872
bioa_001	rs7412	T	C	0.0755	0.0269	0.0261	1.03e-10	115.052132969872
bioa_001	rs1260326	T	C	0.3881	0.1261	0.0145	4.1e-48	115.052132969872
bioa_001	rs10211524	A	G	0.4229	-0.0527	0.0149	6.74e-27	115.052132969872
bioa_001	rs1780638	A	G	0.3582	-0.0346	0.0148	2.51e-10	115.052132969872
bioa_001	rs7620828	T	C	0.5179	0.0167	0.0144	1.16e-08	115.052132969872
bioa_001	rs2704797	T	C	0.6906	-0.0403	0.0157	2.25e-10	115.052132969872
bioa_001	rs1440581	T	C	0.4766	0.0189	0.0145	2.98e-11	115.052132969872
bioa_001	rs13232120	A	T	0.8771	-0.0599	0.0221	1.5e-12	115.052132969872
bioa_001	rs2306386	T	C	0.496	0.0084	0.0145	2.76e-10	115.052132969872
bioa_001	rs2285295	A	G	0.9775	-0.1013	0.0462	1.2e-08	115.052132969872
bioa_001	rs4237150	C	G	0.4106	0.0492	0.0146	2.84e-12	115.052132969872
bioa_002	rs6584194	T	C	0.6475	0.0058	0.0151	5.07e-09	187.607177199161
bioa_002	rs2279433	A	G	0.9334	0.0653	0.0287	1.44e-08	187.607177199161
bioa_002	rs17666239	A	T	0.0692	0.0986	0.0288	1.68e-11	187.607177199161
bioa_002	rs10132820	A	T	0.7964	-0.0552	0.0184	7.68e-09	187.607177199161
bioa_002	rs7199750	C	G	0.2806	-0.0904	0.016	1.9e-10	187.607177199161
bioa_002	rs11085824	A	G	0.6287	0.0768	0.0153	2.33e-26	187.607177199161
bioa_002	rs715	T	C	0.6944	0.0861	0.0158	1.22e-22	187.607177199161
bioa_002	rs7607369	A	G	0.4244	0.0449	0.0147	3.15e-12	187.607177199161
bioa_002	rs2543662	A	C	0.71	-0.0767	0.016	4.02e-09	187.607177199161
bioa_002	rs12499429	A	G	0.3123	0.0409	0.0157	3.54e-14	187.607177199161
bioa_002	rs76515963	T	C	0.9719	0.1563	0.0474	1.42e-08	187.607177199161
bioa_002	rs12522289	A	G	0.9184	-0.0937	0.0267	2.03e-09	187.607177199161
bioa_002	rs2749929	T	C	0.7883	-0.1217	0.0178	5.96e-30	187.607177199161
bioa_002	rs17788484	T	C	0.0204	-0.327	0.0522	7.11e-49	187.607177199161
bioa_002	rs73121148	A	G	0.9663	0.1675	0.0415	5.01e-09	187.607177199161
bioa_002	rs56335308	A	G	0.0235	-0.2853	0.0475	3.04e-20	187.607177199161
bioa_003	rs1406384	T	C	0.8829	0.1983	0.0221	1.74e-25	1128.22012019799
bioa_003	rs12311710	T	C	0.2056	0.0709	0.0178	5.3e-10	1128.22012019799
bioa_003	rs11160763	A	G	0.8762	0.1696	0.0217	2.69e-24	1128.22012019799
bioa_003	rs737394	T	G	0.8735	-0.5594	0.0228	1e-200	1128.22012019799
bioa_003	rs1260326	T	C	0.4017	-0.0564	0.0146	7.18e-15	1128.22012019799
bioa_003	rs13106192	C	G	0.6521	-0.0358	0.0152	1.28e-11	1128.22012019799
bioa_003	rs6460047	T	C	0.7979	-0.0847	0.0184	1.42e-08	1128.22012019799
bioa_003	rs17345286	T	C	0.7283	0.1112	0.0163	4.68e-20	1128.22012019799
bioa_004	rs7964859	C	G	0.7146	0.0321	0.0163	1.06e-32	59.5118970780801
bioa_004	rs715	T	C	0.6947	-0.0011	0.016	7.34e-15	59.5118970780801
bioa_004	rs4690522	A	C	0.3504	-0.06	0.0154	5.99e-72	59.5118970780801
bioa_005	rs11188411	T	C	0.6412	-0.0774	0.0148	1.01e-13	185.306852312201
bioa_005	rs17681684	A	G	0.3175	0.0786	0.0153	6.39e-22	185.306852312201
bioa_005	rs59337562	A	G	0.2077	-0.0787	0.0177	3.31e-08	185.306852312201
bioa_005	rs1509820	A	G	0.5381	0.0706	0.0141	1.2e-25	185.306852312201
bioa_005	rs60837490	A	C	0.075	0.0977	0.0272	3.47e-14	185.306852312201
bioa_005	rs12676995	A	G	0.3187	-0.0547	0.0157	2.89e-08	185.306852312201
bioa_005	rs10901320	A	G	0.4328	0.0654	0.0144	1.77e-28	185.306852312201
bioa_005	rs11243372	A	G	0.5417	0.0662	0.0146	4.69e-31	185.306852312201
bioa_006	rs79687284	C	G	0.0307	0.0844	0.0447	7.29e-16	147.117546978639
bioa_006	rs10822143	T	C	0.5204	0.0391	0.0144	1.93e-09	147.117546978639
bioa_006	rs7078003	T	C	0.1831	0.098	0.0187	1.51e-39	147.117546978639
bioa_006	rs7946331	A	G	0.5724	0.0349	0.0145	3.45e-11	147.117546978639
bioa_006	rs2168101	A	C	0.317	-0.0457	0.0165	8.54e-16	147.117546978639
bioa_006	rs4149056	T	C	0.8371	-0.031	0.0198	1.64e-08	147.117546978639
bioa_006	rs4766214	A	G	0.5708	0.0211	0.0147	8.55e-09	147.117546978639
bioa_006	rs17602430	T	C	0.0701	0.0808	0.0284	1.89e-35	147.117546978639
bioa_006	rs2465602	A	G	0.6652	-0.0211	0.0151	1.13e-09	147.117546978639
bioa_006	rs2939302	A	G	0.1811	-0.2413	0.0183	1e-200	147.117546978639
bioa_006	rs17558901	A	G	0.1122	0.0707	0.0229	2.61e-17	147.117546978639
bioa_006	rs12897338	T	C	0.4789	0.0505	0.0142	1.16e-09	147.117546978639
bioa_006	rs2234633	T	C	0.9786	-0.0135	0.0723	2.64e-12	147.117546978639
bioa_006	rs112635299	T	G	0.0208	0.123	0.0493	7.44e-09	147.117546978639
bioa_006	rs141866277	A	T	0.9779	-0.1378	0.048	4.32e-09	147.117546978639
bioa_006	rs261334	C	G	0.7893	0.0449	0.0178	1.22e-09	147.117546978639
bioa_006	rs7587672	C	G	0.2312	-0.0479	0.0166	2.19e-25	147.117546978639
bioa_006	rs1260326	T	C	0.3881	-0.0784	0.0144	7.25e-42	147.117546978639
bioa_006	rs9368226	T	C	0.8185	-0.0337	0.0184	3.33e-08	147.117546978639
bioa_006	rs34430945	T	C	0.8737	-0.1233	0.0217	9.12e-17	147.117546978639
bioa_006	rs11776164	T	C	0.8365	-0.0342	0.0197	1.65e-08	147.117546978639
bioa_006	rs13281892	A	G	0.6863	0.0445	0.0152	2.69e-11	147.117546978639
bioa_006	rs3892354	T	G	0.4248	0.0251	0.0144	1.33e-10	147.117546978639
bioa_007	rs7979478	A	G	0.3832	-0.0179	0.0143	1.52e-10	13.1042725729663
bioa_008	rs561931	A	G	0.4073	-0.0224	0.0143	7.57e-14	687.354225540493
bioa_008	rs4646961	A	G	0.2968	0.0327	0.0153	8.41e-19	687.354225540493
bioa_008	rs10740134	T	C	0.5151	0.0221	0.014	1.18e-12	687.354225540493
bioa_008	rs12297321	T	C	0.1524	0.0281	0.0192	7.41e-13	687.354225540493
bioa_008	rs9514191	C	G	0.3123	0.0419	0.0154	3.1e-08	687.354225540493
bioa_008	rs2280195	A	G	0.4412	0.0381	0.0141	3.15e-09	687.354225540493
bioa_008	rs9923732	A	G	0.9138	0.1614	0.0267	1.22e-41	687.354225540493
bioa_008	rs16954688	A	G	0.0472	-0.0856	0.035	7.81e-18	687.354225540493
bioa_008	rs8078686	T	C	0.4911	-0.0423	0.0139	3.66e-11	687.354225540493
bioa_008	rs273510	A	G	0.7083	0.0373	0.0157	3.57e-09	687.354225540493
bioa_008	rs10184004	T	C	0.4	0.0398	0.0141	1.53e-09	687.354225540493
bioa_008	rs10932331	T	C	0.5608	-0.0432	0.0139	3.15e-34	687.354225540493
bioa_008	rs1047891	A	C	0.3198	0.573	0.0151	1e-200	687.354225540493
bioa_008	rs17777270	T	C	0.5813	0.0329	0.0141	4.59e-21	687.354225540493
bioa_008	rs9862438	T	C	0.4159	0.0647	0.0143	1.13e-30	687.354225540493
bioa_008	rs71640034	A	G	0.5106	0.0124	0.014	5.57e-10	687.354225540493
bioa_008	rs10900807	C	G	0.195	-0.054	0.0179	1.26e-09	687.354225540493
bioa_008	rs2545801	T	C	0.253	-0.0337	0.0164	7.23e-14	687.354225540493
bioa_008	rs156380	T	C	0.1926	-0.017	0.0174	4.5e-08	687.354225540493
bioa_008	rs3105793	A	G	0.2731	0.0609	0.0155	4.04e-08	687.354225540493
bioa_008	rs543159	A	C	0.4821	0.0209	0.0141	4.2e-10	687.354225540493
bioa_008	rs4947534	T	C	0.2402	-0.1096	0.0162	7.12e-34	687.354225540493
bioa_008	rs28601761	C	G	0.5845	-0.0882	0.0146	8.49e-30	687.354225540493
bioa_008	rs9987289	A	G	0.1002	0.1617	0.0246	1.74e-49	687.354225540493
bioa_008	rs676996	T	G	0.6677	0.0165	0.0148	4.39e-15	687.354225540493
bioa_008	rs17591030	T	C	0.2855	-0.0932	0.0156	1.88e-40	687.354225540493
bioa_008	rs10975726	C	G	0.2661	0.0511	0.0157	1.99e-08	687.354225540493
bioa_009	rs78021259	A	G	0.0708	0.0574	0.029	4.15e-08	94.3386192054187
bioa_009	rs2638315	C	G	0.1781	0.0709	0.0185	6.82e-14	94.3386192054187
bioa_009	rs4762640	A	G	0.5336	0.0579	0.0144	8.8e-42	94.3386192054187
bioa_009	rs2660847	T	C	0.6669	0.0654	0.0165	7.7e-16	94.3386192054187
bioa_009	rs3818611	C	G	0.0294	0.119	0.0743	2.05e-11	94.3386192054187
bioa_009	rs35291299	A	G	0.875	-0.0846	0.0231	8.05e-14	94.3386192054187
bioa_009	rs139097404	T	C	0.9775	-0.1909	0.0487	2.93e-09	94.3386192054187
bioa_009	rs261334	C	G	0.7879	0.0307	0.0181	7.74e-09	94.3386192054187
bioa_009	rs715	T	C	0.6836	0.0831	0.0159	5.63e-27	94.3386192054187
bioa_009	rs780093	T	C	0.3821	-0.0548	0.0147	1.76e-17	94.3386192054187
bioa_009	rs5030062	A	C	0.6339	-0.022	0.015	3.9e-20	94.3386192054187
bioa_009	rs3733402	A	G	0.5257	-0.0196	0.0144	9.79e-49	94.3386192054187
bioa_009	rs2545801	T	C	0.2572	-0.0156	0.0171	4.27e-35	94.3386192054187
bioa_009	rs2272662	T	C	0.4268	-0.0436	0.015	1.55e-09	94.3386192054187
bioa_009	rs635634	T	C	0.1873	-0.04	0.0181	3.88e-13	94.3386192054187
bioa_010	rs7298123	T	C	0.8	-0.0296	0.015	1.6e-10	126.837675208505
bioa_010	rs4904882	T	C	0.9056	0.0707	0.0212	4.13e-08	126.837675208505
bioa_010	rs12149660	A	G	0.1156	-0.1069	0.0191	2.26e-21	126.837675208505
bioa_010	rs117643180	A	C	0.0258	-0.1707	0.0391	7.49e-09	126.837675208505
bioa_010	rs493841	T	C	0.5252	0.0173	0.0125	6.07e-14	126.837675208505
bioa_010	rs1260326	T	C	0.3881	0.0626	0.0122	6.63e-22	126.837675208505
bioa_010	rs2127864	A	G	0.8115	0.0432	0.0163	3.25e-13	126.837675208505
bioa_010	rs1440581	T	C	0.4765	-0.0904	0.0122	7.69e-37	126.837675208505
bioa_011	rs964184	C	G	0.8658	-0.0007	0.0189	3.69e-12	77.4342686313888
bioa_011	rs261334	C	G	0.7892	0.0463	0.016	2.76e-12	77.4342686313888
bioa_011	rs12149660	A	G	0.1156	-0.0917	0.0203	1.16e-23	77.4342686313888
bioa_011	rs493841	T	C	0.5252	0.0018	0.0134	1.96e-08	77.4342686313888
bioa_011	rs1260326	T	C	0.388	0.0495	0.013	6.92e-21	77.4342686313888
bioa_011	rs4253272	T	C	0.5088	0.0113	0.0129	1.47e-10	77.4342686313888
bioa_011	rs13119417	A	G	0.2659	-0.0364	0.0151	5.84e-11	77.4342686313888
bioa_011	rs7678928	T	C	0.4539	0.0769	0.0131	8.25e-50	77.4342686313888
bioa_012	rs2657880	C	G	0.1694	0.0756	0.0186	8.99e-14	433.689372171919
bioa_012	rs9594463	A	C	0.1843	0.0368	0.0187	4.62e-08	433.689372171919
bioa_012	rs1059263	A	C	0.3109	-0.0827	0.0158	8.53e-15	433.689372171919
bioa_012	rs8056893	A	C	0.7322	0.2627	0.0163	1.67e-95	433.689372171919
bioa_012	rs198535	A	G	0.5794	0.0625	0.0149	4.43e-08	433.689372171919
bioa_012	rs2664236	A	G	0.3779	0.06	0.0146	6.86e-09	433.689372171919
bioa_012	rs11554714	C	G	0.0357	-0.2107	0.0394	1.44e-13	433.689372171919
bioa_012	rs7658095	C	G	0.3098	-0.0774	0.0156	1.12e-11	433.689372171919
bioa_012	rs138373837	T	C	0.0234	0.3502	0.0456	2.53e-23	433.689372171919
bioa_012	rs2608920	T	C	0.7745	0.0591	0.0171	1.13e-10	433.689372171919
bioa_012	rs2517237	A	G	0.8066	-0.0838	0.0177	6.67e-20	433.689372171919
bioa_012	rs7005693	A	C	0.4658	-0.1144	0.0143	2.54e-36	433.689372171919
bioa_013	rs2342812	A	G	0.4798	-0.0378	0.0138	8.82e-09	123.989381274632
bioa_013	rs7963399	T	C	0.3776	0.0293	0.0146	3.02e-09	123.989381274632
bioa_013	rs2638315	C	G	0.176	0.0638	0.0174	5e-09	123.989381274632
bioa_013	rs6891672	T	C	0.2979	0.0902	0.0148	3.1e-14	123.989381274632
bioa_014	rs79687284	C	G	0.0335	0.2033	0.0433	1.44e-08	202.70787501762
bioa_014	rs11592809	T	G	0.8636	0.0908	0.0201	6.19e-10	202.70787501762
bioa_014	rs2168101	A	C	0.3092	-0.0528	0.016	8.56e-09	202.70787501762
bioa_014	rs11610045	A	G	0.4892	0.0564	0.0142	1.92e-08	202.70787501762
bioa_014	rs4587804	A	G	0.6151	-0.0716	0.0147	1.43e-13	202.70787501762
bioa_014	rs17122654	A	G	0.903	-0.0874	0.0222	1.47e-08	202.70787501762
bioa_014	rs3961283	A	G	0.7266	0.1232	0.0158	2.73e-14	202.70787501762
bioa_014	rs77440950	T	C	0.8587	0.1012	0.0205	8.5e-16	202.70787501762
bioa_014	rs921968	T	G	0.594	0.0562	0.0143	2.83e-13	202.70787501762
bioa_014	rs10024263	T	C	0.311	-0.0667	0.015	1.16e-12	202.70787501762
bioa_014	rs2749929	T	C	0.7883	0.0866	0.0171	4.72e-11	202.70787501762
bioa_014	rs17788484	T	C	0.0204	0.2534	0.0502	2.71e-17	202.70787501762
bioa_014	rs687289	A	G	0.3252	-0.0562	0.0146	2.71e-11	202.70787501762
bioa_015	rs9969271	T	C	0.6197	0.0883	0.0157	1.89e-08	319.079875497003
bioa_016	rs3789688	T	C	0.4479	-0.0168	0.0143	1.56e-08	102.445783481999
bioa_016	rs11824135	T	G	0.0747	-0.0396	0.0278	4.89e-08	102.445783481999
bioa_016	rs2649667	T	G	0.2481	-0.031	0.0159	3.64e-13	102.445783481999
bioa_016	rs869916	T	G	0.6083	-0.1405	0.0142	1.45e-64	102.445783481999
bioa_016	rs7485331	A	C	0.3028	-0.0605	0.0148	2.15e-22	102.445783481999
bioa_016	rs73280512	T	C	0.1824	0.0995	0.0216	2.98e-09	102.445783481999
bioa_016	rs769449	A	G	0.1313	-0.0265	0.022	4.69e-09	102.445783481999
bioa_016	rs2868346	T	C	0.7555	-0.0101	0.0162	5.47e-09	102.445783481999
bioa_016	rs1017881	A	G	0.2611	0.0104	0.0154	2.38e-08	102.445783481999
bioa_016	rs710446	T	C	0.5988	-0.0121	0.0142	1.34e-16	102.445783481999
bioa_016	rs1800787	T	C	0.1961	0.0267	0.0173	7.3e-16	102.445783481999
bioa_016	rs4253238	T	C	0.5222	0.015	0.0138	3.83e-58	102.445783481999
bioa_016	rs2731672	T	C	0.2529	-0.0215	0.0164	1.02e-34	102.445783481999
bioa_016	rs1165167	A	G	0.7509	0.0551	0.0159	2.31e-13	102.445783481999
bioa_016	rs9357746	T	C	0.4185	-0.0425	0.0141	5.93e-10	102.445783481999
bioa_017	rs17619406	A	G	0.7792	-0.0581	0.0166	2.66e-08	1202.28678537308
bioa_017	rs10882649	A	G	0.6561	-0.0718	0.0143	3.95e-10	1202.28678537308
bioa_017	rs17666239	A	T	0.0693	0.1095	0.0271	3.82e-12	1202.28678537308
bioa_017	rs11682029	A	C	0.4445	0.0425	0.0136	2.11e-08	1202.28678537308
bioa_017	rs2904552	T	C	0.1043	0.5346	0.0247	1e-200	1202.28678537308
bioa_017	rs5746641	T	C	0.9563	-0.6407	0.0341	1.03e-163	1202.28678537308
bioa_017	rs11703200	A	G	0.2299	-0.1202	0.0164	1.06e-28	1202.28678537308
bioa_017	rs11708067	A	G	0.7656	0.0606	0.0157	4.7e-08	1202.28678537308
bioa_018	rs198358	T	C	0.7532	-0.0637	0.0167	8.71e-10	572.310526720034
bioa_018	rs1341583	T	C	0.3898	-0.039	0.0147	4.65e-08	572.310526720034
bioa_018	rs2363498	A	T	0.016	0.3331	0.0559	1.08e-15	572.310526720034
bioa_018	rs477992	A	G	0.3186	-0.2149	0.0153	7.93e-110	572.310526720034
bioa_018	rs6479905	A	G	0.5209	-0.0402	0.0143	1.12e-08	572.310526720034
bioa_018	rs715	T	C	0.6945	-0.2042	0.0157	6.17e-84	572.310526720034
bioa_018	rs1260326	T	C	0.4018	-0.078	0.0145	2.43e-24	572.310526720034
bioa_018	rs9862438	T	C	0.4234	-0.0363	0.0146	2.49e-08	572.310526720034
bioa_018	rs5023487	A	C	0.2495	-0.0826	0.0168	2.36e-08	572.310526720034
bioa_018	rs4947534	T	C	0.25	-0.1932	0.0166	4.24e-67	572.310526720034
bioa_018	rs28601761	C	G	0.5865	-0.0843	0.0149	3.86e-15	572.310526720034
bioa_019	rs4768136	A	G	0.2089	0.043	0.0179	1.61e-11	177.774683262021
bioa_019	rs2465216	T	C	0.6555	-0.0719	0.0156	2.65e-18	177.774683262021
bioa_019	rs2657879	A	G	0.821	-0.0824	0.0187	7.84e-20	177.774683262021
bioa_019	rs111958815	A	G	0.8608	-0.0865	0.0212	3.29e-09	177.774683262021
bioa_019	rs1742425	A	G	0.2046	-0.0879	0.018	2.55e-15	177.774683262021
bioa_019	rs715	T	C	0.6928	0.0658	0.016	4.21e-17	177.774683262021
bioa_019	rs1260326	T	C	0.402	-0.0983	0.0148	1.12e-43	177.774683262021
bioa_019	rs1800961	T	C	0.0317	0.1003	0.0416	4.34e-09	177.774683262021
bioa_019	rs72964564	A	C	0.7485	0.0643	0.017	2.23e-09	177.774683262021
bioa_019	rs2152425	A	G	0.5441	-0.05	0.0147	1.67e-08	177.774683262021
bioa_019	rs9388509	A	G	0.5042	0.0381	0.0147	5.09e-09	177.774683262021
bioa_019	rs79838296	A	G	0.0278	0.2205	0.0444	3.81e-09	177.774683262021
bioa_019	rs72661853	A	T	0.7043	-0.0919	0.0162	7.92e-25	177.774683262021
bioa_020	rs1260326	T	C	0.4017	0.0543	0.0139	1.37e-09	289.210447377415
bioa_020	rs17314234	T	C	0.1003	-0.1707	0.0233	2.51e-38	289.210447377415
bioa_020	rs17756732	T	C	0.8545	-0.1144	0.0193	1.05e-25	289.210447377415
bioa_021	rs1935	C	G	0.5168	-0.0385	0.014	2.87e-12	131.131315922881
bioa_021	rs174538	A	G	0.3164	0.0046	0.0153	4.77e-09	131.131315922881
bioa_021	rs2393775	A	G	0.6099	-0.07	0.0143	4.99e-19	131.131315922881
bioa_021	rs895959	T	C	0.8568	-0.0654	0.0206	1.8e-11	131.131315922881
bioa_021	rs4149083	A	T	0.8265	0.0585	0.0188	1.27e-09	131.131315922881
bioa_021	rs17666239	A	T	0.0708	0.0893	0.0278	2.11e-14	131.131315922881
bioa_021	rs2638314	A	T	0.1808	0.0435	0.0178	1.54e-22	131.131315922881
bioa_021	rs3741414	T	C	0.2383	0.0567	0.0163	1e-10	131.131315922881
bioa_021	rs17558901	A	G	0.1122	0.047	0.0224	3.82e-11	131.131315922881
bioa_021	rs2113943	A	G	0.5944	0.0385	0.0144	1.11e-08	131.131315922881
bioa_021	rs117866491	T	G	0.0173	0.4108	0.0603	5.27e-64	131.131315922881
bioa_021	rs951453	T	C	0.3544	-0.052	0.0147	1.61e-30	131.131315922881
bioa_021	rs483082	T	G	0.235	-0.0114	0.0168	2.77e-08	131.131315922881
bioa_021	rs11127048	A	G	0.6011	0.0404	0.0145	2.15e-08	131.131315922881
bioa_021	rs2851251	A	G	0.2733	0.0396	0.0155	2.02e-09	131.131315922881
bioa_021	rs2358183	T	C	0.2473	0.0373	0.0161	5.21e-09	131.131315922881
bioa_021	rs241768	T	C	0.2849	0.1526	0.0153	4.35e-112	131.131315922881
bioa_021	rs9374307	T	C	0.8347	0.0746	0.0204	2.38e-09	131.131315922881
bioa_021	rs4722551	T	C	0.8308	0.0625	0.0193	3.51e-09	131.131315922881
bioa_021	rs917117	A	G	0.1955	-0.0351	0.0174	1.63e-12	131.131315922881
bioa_021	rs4240624	A	G	0.9022	-0.0451	0.0246	3.46e-08	131.131315922881
bioa_022	rs964184	C	G	0.8658	0.0167	0.0193	7.68e-24	107.899053325038
bioa_022	rs2638314	A	T	0.1808	0.0126	0.0167	3.99e-10	107.899053325038
bioa_022	rs12149660	A	G	0.1155	-0.0939	0.0207	2.44e-21	107.899053325038
bioa_022	rs646123	A	G	0.2707	-0.0204	0.0145	3.6e-08	107.899053325038
bioa_022	rs117643180	A	C	0.0258	-0.1899	0.0423	2.28e-17	107.899053325038
bioa_022	rs4801776	T	C	0.2609	-0.0418	0.0153	1.56e-24	107.899053325038
bioa_022	rs12466705	A	G	0.2531	0.0296	0.0149	2.61e-08	107.899053325038
bioa_022	rs780093	T	C	0.3799	0.0514	0.0133	1.45e-09	107.899053325038
bioa_022	rs2422358	A	T	0.5569	-0.0677	0.0144	4.11e-41	107.899053325038
bioa_022	rs6840723	A	C	0.7283	0.0273	0.0153	9.73e-16	107.899053325038
bioa_022	rs7678928	T	C	0.4538	0.0988	0.0134	2.51e-85	107.899053325038
bioa_023	rs7157021	A	G	0.4686	0.0448	0.0144	3.99e-08	1063.15655684224
bioa_023	rs9944411	T	C	0.7394	-0.0209	0.0167	7.27e-10	1063.15655684224
bioa_023	rs17349049	A	G	0.192	-0.4017	0.0177	1e-200	1063.15655684224
bioa_023	rs1406105	T	G	0.8438	-0.156	0.0198	5.85e-43	1063.15655684224
bioa_023	rs11126419	T	C	0.0879	-0.3522	0.025	1e-200	1063.15655684224
bioa_023	rs7380206	A	G	0.9814	0.1125	0.0562	2.42e-08	1063.15655684224
bioa_023	rs4460173	T	C	0.8508	0.0693	0.0206	3.15e-15	1063.15655684224
bioa_024	rs233115	A	G	0.3818	0.0839	0.015	2.02e-08	459.051900453554
bioa_024	rs37369	T	C	0.0915	0.2078	0.0255	3.27e-16	459.051900453554
bioa_025	rs9424148	A	C	0.7905	0.0787	0.0177	3.49e-12	197.461281742709
bioa_025	rs76743394	T	C	0.0322	-0.1717	0.0398	4.95e-08	197.461281742709
bioa_025	rs75096272	A	G	0.0312	-0.2195	0.0399	4.14e-13	197.461281742709
bioa_026	rs600806	A	G	0.7219	-0.0276	0.0138	3.23e-10	39.8150174308794
bioa_026	rs3925584	T	C	0.5392	0.0055	0.012	1.7e-09	39.8150174308794
bioa_026	rs11062102	T	C	0.3395	-0.0242	0.0129	2.17e-11	39.8150174308794
bioa_026	rs12324159	A	G	0.4126	0.0443	0.0123	7.84e-09	39.8150174308794
bioa_026	rs1145093	A	C	0.3764	0.0359	0.0125	4.78e-43	39.8150174308794
bioa_026	rs11636220	A	T	0.6163	-0.0419	0.0125	6.98e-11	39.8150174308794
bioa_026	rs12922822	T	C	0.1836	-0.0659	0.0157	2.56e-14	39.8150174308794
bioa_026	rs4390625	A	G	0.2413	-0.0241	0.0138	2.78e-11	39.8150174308794
bioa_026	rs11657044	T	C	0.1693	0.0185	0.0163	3.97e-21	39.8150174308794
bioa_026	rs71359461	C	G	0.4869	0.0207	0.0127	1.63e-11	39.8150174308794
bioa_026	rs8101881	T	C	0.6226	0.0357	0.0125	9.76e-11	39.8150174308794
bioa_026	rs7412	T	C	0.0754	-0.0204	0.022	8.13e-10	39.8150174308794
bioa_026	rs7507133	T	G	0.33	0.0243	0.0129	4.74e-09	39.8150174308794
bioa_026	rs17050272	A	G	0.4359	0.0259	0.0125	2.42e-08	39.8150174308794
bioa_026	rs11678466	A	C	0.8675	0.0079	0.0173	2.63e-08	39.8150174308794
bioa_026	rs1047891	A	C	0.3231	0.0363	0.0131	1.03e-21	39.8150174308794
bioa_026	rs1014680	A	G	0.5777	0.0305	0.0123	1.47e-14	39.8150174308794
bioa_026	rs1260326	T	C	0.3877	-0.0428	0.0122	9.68e-17	39.8150174308794
bioa_026	rs35936219	T	C	0.5124	0.0165	0.0124	3.21e-08	39.8150174308794
bioa_026	rs11126404	A	T	0.2309	-0.0303	0.0143	3.26e-09	39.8150174308794
bioa_026	rs6127099	A	T	0.7146	0.0251	0.0141	4.84e-11	39.8150174308794
bioa_026	rs17001993	A	G	0.1076	-0.0306	0.0202	5.18e-10	39.8150174308794
bioa_026	rs5020545	T	C	0.4454	0.0395	0.0124	4.07e-19	39.8150174308794
bioa_026	rs3812035	T	G	0.3319	0.0469	0.0131	2.68e-17	39.8150174308794
bioa_026	rs11951093	A	G	0.4116	0.0269	0.0124	3.6e-09	39.8150174308794
bioa_026	rs80138475	T	C	0.1104	-0.0676	0.0197	2.78e-09	39.8150174308794
bioa_026	rs78660602	A	G	0.8965	0.0371	0.0218	1.29e-08	39.8150174308794
bioa_026	rs316020	A	G	0.095	-0.0444	0.0198	4.84e-09	39.8150174308794
bioa_026	rs3119311	T	C	0.8677	-0.0278	0.0178	2.44e-18	39.8150174308794
bioa_026	rs6937438	A	G	0.7034	0.0391	0.0134	3.54e-09	39.8150174308794
bioa_026	rs474574	T	C	0.6591	0.0281	0.0131	2.69e-08	39.8150174308794
bioa_026	rs4724799	A	G	0.7892	0.0281	0.0153	4.65e-09	39.8150174308794
bioa_026	rs10265221	T	C	0.7291	-0.0439	0.0134	4.66e-16	39.8150174308794
bioa_026	rs1544459	T	C	0.5575	-0.0394	0.0121	4.6e-10	39.8150174308794
bioa_026	rs9314273	C	G	0.4152	0.0306	0.0124	1.68e-09	39.8150174308794
bioa_027	rs61825638	T	C	0.2419	0.088	0.0168	7.56e-27	248.531567809142
bioa_027	rs653178	T	C	0.5208	-0.0905	0.0145	1.33e-45	248.531567809142
bioa_027	rs6540080	A	G	0.2892	-0.0634	0.0161	2.46e-20	248.531567809142
bioa_027	rs4843718	A	G	0.2491	0.1496	0.0163	1.47e-108	248.531567809142
bioa_027	rs7705189	A	G	0.5284	-0.0618	0.0144	1.19e-08	248.531567809142
bioa_027	rs3812036	T	C	0.2466	0.0494	0.0168	7.99e-10	248.531567809142
bioa_027	rs36057735	C	G	0.8033	-0.0371	0.0181	5.85e-10	248.531567809142
bioa_027	rs10085935	T	C	0.3752	-0.0696	0.0147	3.36e-27	248.531567809142
bioa_028	rs10912810	A	G	0.6704	-0.0805	0.0157	3.41e-15	248.44467520899
bioa_029	rs76231327	A	G	0.1927	-0.1058	0.0186	1.22e-08	302.325216650492
bioa_030	rs337157	C	G	0.1691	0.0722	0.0193	1.76e-08	177.721910917948
bioa_030	rs3761097	T	C	0.0523	0.1628	0.036	1.54e-16	177.721910917948
bioa_031	rs150088859	T	C	0.023	-0.1008	0.0512	3.55e-08	13.7322688386832
bioa_031	rs6940814	A	G	0.4178	0.0131	0.0153	4.43e-10	13.7322688386832
bioa_031	rs7854480	C	G	0.5065	-0.0087	0.0154	6.31e-18	13.7322688386832
bioa_031	rs111389997	T	C	0.1632	-0.0144	0.0205	6.01e-34	13.7322688386832
bioa_032	rs11670016	T	C	0.089	0.1145	0.0283	7.57e-09	184.295540468451
bioa_033	rs3811444	T	C	0.3485	0.1472	0.0151	7.21e-59	429.809614725481
bioa_033	rs62143194	C	G	0.7694	-0.0009	0.0186	2.55e-27	429.809614725481
bior_001	rs36209093	T	C	0.6508	0.0449	0.0169	1.3e-08	411.378404976618
bior_001	rs7541099	T	C	0.3311	-0.0405	0.0146	1.62e-08	411.378404976618
bior_001	rs10466245	A	G	0.2349	-0.0972	0.0161	1.26e-23	411.378404976618
bior_001	rs151102115	A	G	0.1531	-0.3873	0.0195	1e-200	411.378404976618
bior_001	rs4948358	A	G	0.2583	-0.0992	0.0159	1.23e-31	411.378404976618
bior_001	rs79468337	T	C	0.9836	-0.1273	0.0542	1.08e-10	411.378404976618
bior_001	rs1169299	T	C	0.5399	-0.0537	0.0138	3.92e-10	411.378404976618
bior_001	rs55661368	A	C	0.393	0.0643	0.0145	3.04e-10	411.378404976618
bior_001	rs12715455	A	T	0.6395	-0.072	0.0149	1.38e-13	411.378404976618
bior_001	rs139057489	T	C	0.0262	-0.2252	0.0457	2.46e-12	411.378404976618
bior_001	rs12521097	A	G	0.4716	-0.0426	0.0138	3.37e-09	411.378404976618
bior_001	rs274551	T	C	0.1648	-0.1566	0.0185	2.84e-58	411.378404976618
bior_001	rs3846710	T	C	0.8485	-0.0629	0.0196	1.82e-12	411.378404976618
bior_001	rs77010315	A	C	0.0106	-0.542	0.0686	1.52e-39	411.378404976618
bior_001	rs77515689	T	C	0.0551	-0.0863	0.0305	2.79e-08	411.378404976618
bior_001	rs853358	A	T	0.79	-0.1147	0.017	3.2e-22	411.378404976618
bior_001	rs707771	T	C	0.3818	-0.0458	0.0145	1.44e-08	411.378404976618
bior_001	rs2396004	A	G	0.4377	0.0511	0.0137	4e-11	411.378404976618
bior_002	rs1171617	T	G	0.7694	0.2999	0.0174	1.92e-156	801.966316192733
bior_002	rs13357247	T	C	0.0535	-0.1547	0.0332	3.23e-12	801.966316192733
bior_002	rs272869	A	G	0.3709	0.1296	0.0152	1.08e-46	801.966316192733
bior_002	rs149235996	A	G	0.9893	0.439	0.0739	2.1e-17	801.966316192733
bior_002	rs3799927	T	G	0.4571	-0.0727	0.0147	7.26e-09	801.966316192733
bior_002	rs662138	C	G	0.8196	0.1136	0.019	6.99e-22	801.966316192733
bior_003	rs7915236	T	C	0.7327	-0.0405	0.0157	1.84e-08	504.809214870313
bior_003	rs1171615	T	C	0.7708	0.2947	0.0163	7.09e-185	504.809214870313
bior_003	rs7140059	A	G	0.8142	0.0535	0.0176	2.29e-10	504.809214870313
bior_003	rs148365850	T	C	0.0128	0.3684	0.0633	5.03e-14	504.809214870313
bior_003	rs780093	T	C	0.3883	0.0451	0.0138	2e-09	504.809214870313
bior_003	rs13357247	T	C	0.0534	-0.122	0.0309	3.64e-09	504.809214870313
bior_003	rs270605	T	C	0.6209	-0.1238	0.0141	5.44e-60	504.809214870313
bior_003	rs77010315	A	C	0.0107	-0.3968	0.0679	1.29e-15	504.809214870313
bior_003	rs4074995	A	G	0.2713	0.0287	0.0152	4.84e-08	504.809214870313
bior_003	rs9382940	T	C	0.1751	0.0827	0.0178	2.12e-16	504.809214870313
bior_003	rs80254170	A	G	0.9207	0.1765	0.0254	1.55e-19	504.809214870313
bior_003	rs662138	C	G	0.8206	0.1839	0.0177	1.59e-66	504.809214870313
bior_006	rs1171617	T	G	0.7695	0.2378	0.0173	5.67e-83	1186.45210395481
bior_006	rs113488591	C	G	0.9741	-0.5988	0.0466	2.46e-20	1186.45210395481
bior_006	rs2936830	T	C	0.5335	0.0388	0.0146	2.99e-08	1186.45210395481
bior_006	rs17415494	A	G	0.9624	-0.1537	0.0379	9.72e-15	1186.45210395481
bior_006	rs7304812	A	T	0.2522	0.2674	0.018	1e-200	1186.45210395481
bior_006	rs7965649	T	C	0.1628	-0.2041	0.0196	4.23e-132	1186.45210395481
bior_006	rs608394	T	C	0.5058	0.3074	0.0144	1e-200	1186.45210395481
bior_006	rs1718125	T	C	0.1212	-0.0799	0.022	1.15e-21	1186.45210395481
bior_006	rs2291449	A	G	0.911	-0.1877	0.0259	3.25e-29	1186.45210395481
bior_006	rs1260326	T	C	0.4021	0.021	0.0147	1.14e-09	1186.45210395481
bior_006	rs272884	C	G	0.6215	-0.0894	0.0151	2.02e-23	1186.45210395481
bior_006	rs77010315	A	C	0.0106	-0.2873	0.0723	1.83e-08	1186.45210395481
bior_006	rs60227172	T	C	0.9635	-0.1357	0.0396	4.68e-08	1186.45210395481
bior_006	rs80254170	A	G	0.9207	0.3229	0.0271	3.55e-45	1186.45210395481
bior_006	rs662138	C	G	0.8196	0.3072	0.0189	6.4e-86	1186.45210395481
bior_006	rs9364559	A	G	0.808	-0.104	0.0185	1.38e-10	1186.45210395481
bior_006	rs6949242	T	C	0.1619	-0.0934	0.0198	4.88e-08	1186.45210395481
bior_009	rs1171615	T	C	0.7636	0.1366	0.016	1.67e-17	672.599839973499
bior_009	rs2014355	T	C	0.7454	-0.1016	0.0154	4.55e-11	672.599839973499
bior_009	rs8033249	A	G	0.5888	0.0985	0.0137	5.83e-13	672.599839973499
bior_009	rs274556	A	G	0.6995	-0.1877	0.0148	5.63e-37	672.599839973499
bior_010	rs1171617	T	G	0.7652	0.056	0.0179	6.46e-10	65.2842239454129
bior_010	rs958325	T	C	0.4794	-0.0276	0.0152	1.1e-08	65.2842239454129
bior_011	rs61129297	A	G	0.124	0.13	0.0227	1.07e-08	318.772717483039
bior_012	rs62104301	T	G	0.8916	0.146	0.0262	2.56e-08	357.906351530781
bior_013	rs1799822	A	G	0.7785	0.0021	0.0183	5.01e-13	8.00555242510459
bior_013	rs1047891	A	C	0.3187	0.0147	0.0163	3.14e-91	8.00555242510459
bior_013	rs2163015	C	G	0.8994	-0.0038	0.025	6.6e-14	8.00555242510459
bior_013	rs12492717	A	G	0.891	-0.0425	0.0246	1.61e-15	8.00555242510459
bior_013	rs12208357	T	C	0.0774	0.0186	0.0282	3.75e-27	8.00555242510459
bior_013	rs11753995	A	G	0.1694	0.0063	0.0204	2.68e-16	8.00555242510459
bior_013	rs11795213	A	T	0.7284	0.0214	0.0172	6.04e-12	8.00555242510459
bior_013	rs1658973	A	T	0.8622	0.0144	0.0216	4.63e-52	8.00555242510459
bior_014	rs6662856	T	C	0.4523	0.0798	0.0145	3.97e-08	273.790705480638
bior_015	rs76288819	A	G	0.0247	0.365	0.0474	1.42e-14	1056.57631499546
bior_015	rs12123977	A	G	0.3006	-0.2967	0.0159	1.78e-77	1056.57631499546
bior_015	rs1171615	T	C	0.7636	0.1592	0.0173	3.74e-20	1056.57631499546
bior_015	rs13063295	T	G	0.1848	0.1137	0.02	1.25e-08	1056.57631499546
bior_015	rs17843929	T	C	0.2714	-0.142	0.0164	4.65e-18	1056.57631499546
bior_015	rs4705857	T	C	0.3215	0.0937	0.0157	2.21e-09	1056.57631499546
bior_017	rs12921623	C	G	0.606	0.0948	0.015	7.37e-15	255.017433212869
bior_017	rs11769150	T	C	0.2011	-0.0699	0.0182	1.47e-08	255.017433212869
bior_018	rs76288819	A	G	0.0234	0.3548	0.0477	9.16e-19	867.192057722008
bior_018	rs211718	T	C	0.3053	-0.2603	0.016	1e-200	867.192057722008
bior_018	rs1171617	T	G	0.7709	0.0649	0.0174	6.22e-11	867.192057722008
bior_018	rs2062541	A	G	0.6106	0.086	0.015	1.51e-24	867.192057722008
bior_018	rs8396	T	C	0.6996	0.2371	0.0159	2.39e-113	867.192057722008
bior_018	rs419291	T	C	0.3734	0.0351	0.0153	1.55e-08	867.192057722008
bior_018	rs77010315	A	C	0.0106	-0.2987	0.0724	4.24e-12	867.192057722008
bior_019	rs16833668	A	C	0.3127	0.1043	0.0158	2.95e-21	1102.40563701007
bior_019	rs12123977	A	G	0.3051	-0.0651	0.016	6.5e-09	1102.40563701007
bior_019	rs2286963	T	G	0.6435	-0.2572	0.0155	5.46e-159	1102.40563701007
bior_020	rs76288819	A	G	0.0234	0.2759	0.0478	5.01e-10	719.96838014503
bior_020	rs7552404	A	G	0.6927	0.213	0.016	8.84e-146	719.96838014503
bior_020	rs924135	A	T	0.389	-0.0859	0.0151	3.91e-27	719.96838014503
bior_020	rs8396	T	C	0.6994	0.2416	0.016	1.64e-118	719.96838014503
bior_020	rs156322	T	C	0.7034	-0.0576	0.0161	1.92e-10	719.96838014503
bior_020	rs77010315	A	C	0.0106	-0.2604	0.0727	7.73e-10	719.96838014503
bior_020	rs3797537	A	G	0.7101	0.0584	0.0161	2.85e-08	719.96838014503
bior_021	rs76288819	A	G	0.0247	0.2906	0.0475	9.64e-10	499.814061640443
bior_021	rs7552404	A	G	0.6945	0.1785	0.0159	4.95e-61	499.814061640443
bior_021	rs11213126	A	G	0.0628	-0.167	0.0305	4.21e-08	499.814061640443
bior_021	rs11075289	T	C	0.323	-0.0895	0.0156	4.45e-12	499.814061640443
bior_021	rs8396	T	C	0.6992	0.1252	0.0158	6.76e-22	499.814061640443
bior_021	rs6597031	A	G	0.315	0.0767	0.0156	3.27e-10	499.814061640443
bior_022	rs7552404	A	G	0.6942	0.0549	0.0159	9.78e-09	177.546217329212
bior_022	rs35595	A	G	0.136	-0.0885	0.021	6.68e-10	177.546217329212
bior_022	rs2377058	A	G	0.6444	-0.0809	0.0151	1.46e-09	177.546217329212
bior_023	rs924135	A	T	0.3888	-0.1005	0.0149	9.24e-25	297.237909032006
bior_023	rs2070630	C	G	0.3007	-0.1488	0.0159	1.42e-35	297.237909032006
bior_023	rs156322	T	C	0.7036	-0.0635	0.0159	1.1e-12	297.237909032006
bior_023	rs77010315	A	C	0.0107	-0.2813	0.0715	3.5e-08	297.237909032006
bior_023	rs112958240	T	C	0.1065	-0.0848	0.0237	9.13e-09	297.237909032006
bior_023	rs35900662	T	C	0.667	0.0554	0.0154	8.02e-10	297.237909032006
bior_025	rs12921623	C	G	0.6034	0.1025	0.0152	4.25e-16	295.062548434147
bior_025	rs8396	T	C	0.7027	0.0858	0.0159	2.02e-08	295.062548434147
bior_025	rs156322	T	C	0.6948	-0.0691	0.016	1.97e-09	295.062548434147
bior_026	rs1171617	T	G	0.7641	0.0393	0.0171	1.21e-12	76.5780605120321
bior_026	rs2376454	T	C	0.364	-0.0435	0.0151	3.4e-08	76.5780605120321
bior_026	rs2631367	C	G	0.4756	-0.0575	0.0144	1.78e-25	76.5780605120321
bior_026	rs12210538	A	G	0.7603	0.035	0.0169	9.78e-25	76.5780605120321
bior_027	rs12921623	C	G	0.6105	0.1088	0.0152	6.71e-19	309.677569375597
bior_027	rs8396	T	C	0.7011	0.0933	0.0159	2.01e-14	309.677569375597
bior_027	rs156322	T	C	0.7012	-0.0802	0.016	1.79e-15	309.677569375597
bior_027	rs9278	T	C	0.2114	-0.0802	0.0181	2.67e-08	309.677569375597
bior_029	rs924135	A	T	0.3955	-0.0832	0.0149	5.23e-11	212.304580450818
bior_029	rs8396	T	C	0.6995	0.0781	0.0158	6.4e-10	212.304580450818
bior_029	rs156322	T	C	0.6991	-0.0584	0.0159	1.9e-09	212.304580450818
bior_031	rs13375749	T	C	0.7768	-0.0637	0.0173	1.77e-09	210.850689198598
bior_031	rs4918747	A	G	0.094	-0.078	0.024	3.95e-08	210.850689198598
bior_031	rs1171617	T	G	0.7694	0.0686	0.0169	8.29e-19	210.850689198598
bior_031	rs174560	T	C	0.6935	0.0307	0.0155	1.19e-08	210.850689198598
bior_031	rs1728918	A	G	0.2852	0.0604	0.0158	1.12e-08	210.850689198598
bior_031	rs2378289	A	G	0.2872	0.0577	0.0169	1.7e-08	210.850689198598
bior_031	rs4693041	A	C	0.6947	-0.0595	0.0159	9.34e-09	210.850689198598
bior_031	rs272883	A	G	0.2963	0.1169	0.0156	2.67e-43	210.850689198598
bior_031	rs72939920	A	T	0.7602	0.1376	0.0166	1.9e-82	210.850689198598
bior_032	rs603424	A	G	0.1838	-0.1014	0.019	5.62e-09	223.851213578223
bior_032	rs12210538	A	G	0.7589	0.0751	0.017	2.55e-14	223.851213578223
bior_034	rs114953843	A	C	0.0081	1.1543	0.2072	2.54e-08	1892.60861440796
bior_036	rs10883085	A	T	0.6891	0.0967	0.0159	1.13e-09	347.993158323655
bior_037	rs61781290	A	G	0.7349	-0.0672	0.0161	2.77e-10	171.513045772539
bior_037	rs603424	A	G	0.1821	0.0791	0.0185	2.89e-16	171.513045772539
bior_037	rs71494802	A	G	0.0624	0.1124	0.0281	8.61e-09	171.513045772539
bior_037	rs1171617	T	G	0.7691	0.0631	0.0168	1.46e-21	171.513045772539
bior_037	rs17005923	T	C	0.1881	0.0366	0.0179	1.68e-08	171.513045772539
bior_037	rs270613	A	G	0.3799	0.0578	0.0148	5.06e-35	171.513045772539
bior_037	rs72939920	A	T	0.7605	0.1103	0.0166	5.46e-64	171.513045772539
bior_037	rs10103229	T	C	0.7673	-0.0867	0.0166	4.02e-12	171.513045772539
bior_038	rs13375749	T	C	0.7859	-0.0623	0.0177	5.01e-09	355.138643925018
bior_038	rs9422439	T	C	0.0686	0.1284	0.0299	4.79e-09	355.138643925018
bior_038	rs17005919	T	C	0.1925	0.0549	0.0183	1.47e-08	355.138643925018
bior_038	rs270601	T	C	0.2997	0.1134	0.0159	2.28e-26	355.138643925018
bior_038	rs12210538	A	G	0.7758	0.1854	0.017	5.24e-37	355.138643925018
bior_038	rs6601299	T	C	0.0966	-0.1157	0.0241	9.77e-10	355.138643925018
bior_040	rs12764652	A	G	0.0666	0.1118	0.0288	2.74e-16	273.266260650304
bior_040	rs1171614	T	C	0.227	-0.0441	0.0173	2.82e-16	273.266260650304
bior_040	rs4149067	C	G	0.8126	-0.0702	0.0184	1.35e-09	273.266260650304
bior_040	rs270601	T	C	0.2979	0.0835	0.0159	1.81e-49	273.266260650304
bior_040	rs12210538	A	G	0.7705	0.1586	0.0169	1.69e-144	273.266260650304
bior_041	rs1260326	T	C	0.4053	0.1237	0.0147	3.81e-17	642.836528705055
bior_042	rs7529794	T	G	0.264	0.1205	0.0165	1.49e-16	457.119812227992
bior_042	rs603424	A	G	0.1795	-0.1675	0.0188	4.89e-36	457.119812227992
bior_042	rs12280464	T	C	0.8981	0.1418	0.0259	7.98e-09	457.119812227992
bior_042	rs4149056	T	C	0.8395	-0.0882	0.02	5.92e-09	457.119812227992
bior_042	rs1260326	T	C	0.3969	0.1125	0.0145	1.06e-19	457.119812227992
bior_043	rs7529794	T	G	0.2641	0.1296	0.0167	2.2e-22	372.992721225342
bior_043	rs964184	C	G	0.8686	-0.0941	0.0214	1.15e-08	372.992721225342
bior_044	rs7529794	T	G	0.2637	0.1502	0.0164	3.12e-29	302.972229710663
bior_044	rs11207969	A	G	0.6539	0.0685	0.0151	7.17e-09	302.972229710663
bior_044	rs2391388	A	C	0.5419	0.0697	0.0144	1.98e-10	302.972229710663
bior_044	rs964184	C	G	0.8683	-0.1197	0.021	2.97e-11	302.972229710663
bior_044	rs174576	A	C	0.3347	-0.0699	0.0153	3.61e-11	302.972229710663
bior_044	rs1260326	T	C	0.397	0.0813	0.0145	9.87e-12	302.972229710663
bior_044	rs2126259	T	C	0.0993	-0.1062	0.0238	8.34e-09	302.972229710663
bior_045	rs7529794	T	G	0.2638	0.128	0.0161	1.67e-24	379.8591779516
bior_045	rs174547	T	C	0.6704	-0.0728	0.015	5.17e-13	379.8591779516
bior_046	rs7529794	T	G	0.2638	0.0928	0.0159	1.91e-15	1665.44082828269
bior_046	rs12289447	T	G	0.0229	-0.2443	0.0478	7.58e-09	1665.44082828269
bior_046	rs174528	T	C	0.6335	0.4376	0.0143	1e-200	1665.44082828269
bior_046	rs10899134	C	G	0.0902	-0.1313	0.0245	4.16e-11	1665.44082828269
bior_046	rs4149056	T	C	0.8396	-0.069	0.0193	2.82e-09	1665.44082828269
bior_046	rs1121	A	G	0.3033	-0.1033	0.0151	1.38e-17	1665.44082828269
bior_047	rs174564	A	G	0.6613	0.3168	0.0156	1.38e-91	4072.23782440963
bior_048	rs7529794	T	G	0.2638	0.172	0.0162	2.48e-37	465.793809656941
bior_048	rs11207969	A	G	0.6541	0.0655	0.0149	7.44e-09	465.793809656941
bior_048	rs964184	C	G	0.8684	-0.118	0.0208	7.1e-13	465.793809656941
bior_048	rs1260326	T	C	0.3976	0.0966	0.0143	8.52e-16	465.793809656941
bior_049	rs7529794	T	G	0.2637	0.1392	0.0163	1.32e-26	399.766799926316
bior_049	rs4149056	T	C	0.8397	-0.0779	0.0198	1.4e-08	399.766799926316
bior_050	rs7529794	T	G	0.2638	0.1124	0.0159	1.45e-16	659.014230500799
bior_050	rs968567	T	C	0.1684	0.2309	0.0182	5.02e-53	659.014230500799
bior_050	rs10160802	A	C	0.895	0.1613	0.0235	1.75e-16	659.014230500799
bior_050	rs4149056	T	C	0.8395	-0.0876	0.0193	1.13e-08	659.014230500799
bior_050	rs1121	A	G	0.3032	-0.1825	0.0151	2.02e-53	659.014230500799
bior_050	rs1260326	T	C	0.3987	0.077	0.014	1.6e-13	659.014230500799
bior_051	rs4246215	T	G	0.3495	-0.1338	0.0155	4.84e-18	709.949795847594
bior_052	rs7943728	A	G	0.1763	0.1642	0.0193	2.02e-17	560.952890880928
bior_052	rs4122352	A	G	0.2899	0.1099	0.0164	2.06e-11	560.952890880928
bior_053	rs174597	C	G	0.2248	0.1095	0.0175	4.92e-13	363.018048564331
bior_054	rs102275	T	C	0.6633	0.1563	0.0154	6.63e-25	954.349184368418
bior_055	rs174546	T	C	0.3315	-0.2886	0.0156	4.16e-89	3315.76975765912
bior_056	rs174578	A	T	0.3443	0.0978	0.0157	4.18e-10	375.206849422326
bior_057	rs7157785	T	G	0.1613	0.3532	0.0193	4.6e-136	1645.88572122139
bior_057	rs680379	A	G	0.3806	0.0785	0.0144	7.67e-17	1645.88572122139
bior_058	rs4246215	T	G	0.3475	-0.0767	0.0151	3.25e-14	242.449399414739
bior_058	rs1260326	T	C	0.3974	0.0779	0.0145	2.45e-09	242.449399414739
bior_059	rs102275	T	C	0.6649	0.1387	0.0154	1.34e-35	334.451792732089
bior_059	rs415799	A	G	0.4798	-0.081	0.0146	6e-11	334.451792732089
bior_059	rs261342	C	G	0.7859	-0.0911	0.0183	4.44e-13	334.451792732089
bior_059	rs247616	T	C	0.3332	0.0708	0.0157	1.53e-12	334.451792732089
bior_059	rs6511720	T	G	0.1233	-0.0985	0.0229	1.89e-08	334.451792732089
bior_060	rs603424	A	G	0.1793	-0.0713	0.0188	1.13e-08	295.881231347452
bior_060	rs1260326	T	C	0.3969	0.1052	0.0145	1.07e-18	295.881231347452
bior_061	rs174550	T	C	0.6693	-0.1298	0.0154	5.01e-31	425.175735644277
bior_061	rs2847135	A	G	0.3425	0.0495	0.0152	1.39e-11	425.175735644277
bior_061	rs1260326	T	C	0.395	0.1362	0.0146	1.81e-27	425.175735644277
bior_061	rs2954021	A	G	0.491	0.0609	0.0144	1.45e-08	425.175735644277
bior_062	rs1260326	T	C	0.3973	0.0767	0.0145	1.09e-09	244.403249614937
bior_063	rs443401	C	G	0.5223	0.0711	0.0147	3.75e-09	303.493184575301
bior_063	rs1260326	T	C	0.3984	0.0963	0.0147	1.42e-14	303.493184575301
bior_064	rs11207995	A	C	0.6578	0.0689	0.0153	4.92e-12	379.452166110725
bior_064	rs964184	C	G	0.8685	-0.1444	0.0214	1.51e-25	379.452166110725
bior_064	rs174576	A	C	0.3329	0.1809	0.0155	4.81e-47	379.452166110725
bior_064	rs1532085	A	G	0.3766	0.0726	0.0149	1.43e-08	379.452166110725
bior_064	rs1077835	A	G	0.7796	-0.0824	0.0181	1.03e-09	379.452166110725
bior_064	rs247616	T	C	0.3345	0.0584	0.0157	2.84e-08	379.452166110725
bior_064	rs1260326	T	C	0.3982	0.0651	0.0147	2.89e-08	379.452166110725
bior_065	rs174548	C	G	0.7008	-0.1444	0.0156	1.87e-36	393.49841573291
bior_065	rs1532085	A	G	0.3774	0.069	0.0147	1.95e-09	393.49841573291
bior_065	rs247616	T	C	0.3335	0.0449	0.0155	4.26e-09	393.49841573291
bior_065	rs1260326	T	C	0.3966	0.1119	0.0145	7.82e-20	393.49841573291
bior_066	rs174547	T	C	0.67	0.2303	0.0154	6.22e-89	734.876947083294
bior_066	rs7107742	A	G	0.9057	0.1787	0.0258	1.18e-15	734.876947083294
bior_066	rs10401969	T	C	0.9245	0.1482	0.0263	3.93e-13	734.876947083294
bior_066	rs1260326	T	C	0.397	0.1059	0.0146	5.92e-20	734.876947083294
bior_066	rs2980869	T	C	0.4758	-0.0826	0.0144	1.22e-10	734.876947083294
bior_067	rs1077989	A	C	0.5237	0.0585	0.0145	2.45e-15	147.940877336253
bior_068	rs7910135	A	C	0.5189	0.0755	0.0147	4.56e-09	202.762078602827
bior_068	rs443401	C	G	0.5227	0.066	0.0147	2.7e-08	202.762078602827
bior_068	rs2126259	T	C	0.0988	-0.105	0.0242	2.79e-08	202.762078602827
bior_069	rs10889333	A	G	0.3433	-0.0752	0.0153	3.88e-13	306.078823897112
bior_069	rs2391388	A	C	0.5416	0.0593	0.0146	1.89e-10	306.078823897112
bior_069	rs964184	C	G	0.8685	-0.1384	0.0214	1.01e-21	306.078823897112
bior_069	rs174537	T	G	0.3286	0.1375	0.0155	2.12e-36	306.078823897112
bior_069	rs1532085	A	G	0.3767	0.069	0.0149	8.59e-09	306.078823897112
bior_069	rs1800588	T	C	0.2146	0.0676	0.0181	1.97e-08	306.078823897112
bior_070	rs11207995	A	C	0.6573	0.0723	0.0153	9.21e-12	427.935586306757
bior_070	rs964184	C	G	0.8685	-0.1057	0.0214	4.67e-15	427.935586306757
bior_070	rs174555	T	C	0.7063	-0.2353	0.0159	2.16e-83	427.935586306757
bior_070	rs600626	A	G	0.8253	0.111	0.0198	5.3e-09	427.935586306757
bior_070	rs1532085	A	G	0.3768	0.0726	0.0149	2.51e-09	427.935586306757
bior_070	rs1077835	A	G	0.7801	-0.0714	0.0181	2.48e-08	427.935586306757
bior_070	rs7200543	A	G	0.6963	0.0801	0.0158	2.84e-13	427.935586306757
bior_070	rs2000813	T	C	0.2893	0.0792	0.0162	2.68e-10	427.935586306757
bior_070	rs6507942	A	T	0.5596	0.0584	0.0149	1.76e-08	427.935586306757
bior_071	rs1168132	A	T	0.6619	0.0974	0.0153	2.7e-15	1052.90857424511
bior_071	rs964184	C	G	0.8682	-0.1196	0.0212	8.58e-14	1052.90857424511
bior_071	rs174528	T	C	0.6341	0.3985	0.015	1e-200	1052.90857424511
bior_071	rs11236527	A	G	0.1065	-0.1616	0.0245	1.14e-12	1052.90857424511
bior_071	rs2043085	T	C	0.3802	0.0623	0.0149	3.85e-08	1052.90857424511
bior_071	rs7200543	A	G	0.696	0.0858	0.0158	4.02e-13	1052.90857424511
bior_071	rs4121823	A	T	0.8455	0.0801	0.0201	3.54e-08	1052.90857424511
bior_071	rs10401969	T	C	0.9239	0.1218	0.0264	2.57e-08	1052.90857424511
bior_071	rs2980868	T	C	0.4726	-0.0879	0.0145	1.35e-09	1052.90857424511
bior_072	rs102275	T	C	0.6629	0.254	0.015	2.09e-120	837.709049174536
bior_072	rs2008476	T	C	0.106	-0.1399	0.0241	3.67e-10	837.709049174536
bior_072	rs10401969	T	C	0.9246	0.1087	0.0258	2.99e-11	837.709049174536
bior_072	rs163561	T	C	0.8713	-0.1176	0.0214	3.97e-08	837.709049174536
bior_073	rs102275	T	C	0.6629	0.0959	0.0151	9.64e-26	264.3250396897
bior_073	rs2008476	T	C	0.1062	-0.1214	0.0242	2.68e-09	264.3250396897
bior_073	rs3794991	T	C	0.0859	-0.0923	0.0248	3.28e-12	264.3250396897
bior_073	rs1260326	T	C	0.3962	0.0949	0.0144	1.05e-14	264.3250396897
bior_073	rs2980869	T	C	0.4766	-0.0707	0.0142	2.11e-08	264.3250396897
bior_074	rs99780	T	C	0.3409	-0.106	0.0152	2.82e-12	226.02045314844
bior_074	rs397923	A	T	0.4159	0.0692	0.0145	2.94e-09	226.02045314844
bior_074	rs588136	T	C	0.7886	-0.0641	0.0178	1.29e-08	226.02045314844
bior_074	rs3764261	A	C	0.3324	0.06	0.0153	2.34e-08	226.02045314844
bior_076	rs2391388	A	C	0.5423	0.0551	0.0145	1.48e-10	467.882454081636
bior_076	rs968567	T	C	0.1686	0.2029	0.019	1.84e-38	467.882454081636
bior_076	rs10160784	T	C	0.8232	0.1175	0.0197	5.43e-10	467.882454081636
bior_076	rs7200543	A	G	0.6964	0.1577	0.0157	2.62e-39	467.882454081636
bior_076	rs1260326	T	C	0.3974	0.0578	0.0146	1.81e-08	467.882454081636
bior_076	rs1518514	A	G	0.2777	0.0749	0.0164	3.96e-08	467.882454081636
bior_077	rs10889333	A	G	0.3438	-0.1038	0.0153	1.19e-15	1286.81291077514
bior_077	rs2391388	A	C	0.5424	0.0679	0.0145	3.77e-12	1286.81291077514
bior_077	rs964184	C	G	0.8683	-0.1225	0.0211	2.18e-11	1286.81291077514
bior_077	rs174528	T	C	0.6337	0.4152	0.0149	1e-200	1286.81291077514
bior_077	rs11236527	A	G	0.1065	-0.1507	0.0243	8.64e-12	1286.81291077514
bior_077	rs6498540	A	G	0.6938	0.1039	0.0157	1.49e-18	1286.81291077514
bior_077	rs28601761	C	G	0.5852	0.0979	0.0151	8.02e-11	1286.81291077514
bior_077	rs6984305	A	T	0.111	-0.1051	0.0229	1.37e-09	1286.81291077514
bior_078	rs6675401	T	C	0.3463	-0.0989	0.0151	4.14e-16	727.975635265458
bior_078	rs964184	C	G	0.8683	-0.1028	0.0211	1.77e-10	727.975635265458
bior_078	rs102275	T	C	0.665	0.3302	0.0152	8.31e-198	727.975635265458
bior_078	rs11236527	A	G	0.1064	-0.1439	0.0243	5.02e-10	727.975635265458
bior_078	rs7200543	A	G	0.6962	0.0742	0.0156	2.5e-08	727.975635265458
bior_078	rs10401969	T	C	0.9241	0.1031	0.0261	1.51e-10	727.975635265458
bior_078	rs4420638	A	G	0.8191	-0.097	0.0191	3.81e-08	727.975635265458
bior_078	rs1260326	T	C	0.3984	0.0853	0.0145	1.35e-12	727.975635265458
bior_078	rs3798713	C	G	0.4255	0.0952	0.0145	4.06e-13	727.975635265458
bior_078	rs2954021	A	G	0.4911	0.0865	0.0143	3.99e-11	727.975635265458
bior_079	rs6675401	T	C	0.3462	-0.0775	0.015	1.59e-14	342.05244934126
bior_079	rs964184	C	G	0.8684	-0.1361	0.021	5.81e-18	342.05244934126
bior_079	rs102275	T	C	0.6642	0.1338	0.0152	1.35e-31	342.05244934126
bior_079	rs62117224	A	G	0.3748	-0.0892	0.0158	1.61e-08	342.05244934126
bior_079	rs780093	T	C	0.3863	0.0661	0.0145	2.21e-09	342.05244934126
bior_079	rs3798722	A	G	0.7553	0.0812	0.0165	4.84e-14	342.05244934126
bior_080	rs10873201	T	C	0.4676	-0.0426	0.0147	3.73e-08	78.2340019315633
bior_081	rs174528	T	C	0.634	0.0272	0.0153	3.77e-12	232.803949712626
bior_081	rs117778559	T	C	0.0125	-0.4505	0.0794	1.39e-08	232.803949712626
bior_082	rs174570	T	C	0.1342	-0.1417	0.0221	4.11e-14	405.519872078239
bior_083	rs102275	T	C	0.6634	0.2039	0.0154	2.06e-80	888.821160946252
bior_083	rs9987289	A	G	0.0887	-0.0985	0.0254	2.06e-08	888.821160946252
bior_084	rs6682423	T	C	0.6547	0.0828	0.0151	2e-11	547.512987433727
bior_084	rs2391388	A	C	0.5424	0.0731	0.0145	3.16e-11	547.512987433727
bior_084	rs174578	A	T	0.3372	-0.1977	0.0153	3.41e-79	547.512987433727
bior_084	rs1260326	T	C	0.3978	0.1266	0.0145	3.45e-28	547.512987433727
bior_084	rs2954021	A	G	0.4907	0.0663	0.0143	5.02e-09	547.512987433727
bior_084	rs2126259	T	C	0.0986	-0.1401	0.0239	3.86e-14	547.512987433727
bior_085	rs783291	A	G	0.3471	-0.0721	0.015	1.22e-12	269.290832947773
bior_085	rs7547662	T	C	0.4927	-0.05	0.0143	3.96e-08	269.290832947773
bior_085	rs7897379	T	C	0.5183	-0.0378	0.0142	4.38e-08	269.290832947773
bior_085	rs964184	C	G	0.8684	-0.1224	0.0209	4.26e-13	269.290832947773
bior_085	rs102275	T	C	0.6639	0.1412	0.015	5.35e-39	269.290832947773
bior_085	rs4646394	A	C	0.4546	0.0848	0.0143	3.12e-09	269.290832947773
bior_085	rs62117224	A	G	0.3748	-0.0856	0.0157	4.69e-08	269.290832947773
bior_085	rs1260326	T	C	0.3981	0.0844	0.0143	1.55e-14	269.290832947773
bior_085	rs17606561	A	G	0.2248	-0.0758	0.0169	3.66e-12	269.290832947773
bior_085	rs2395943	A	G	0.4259	-0.0615	0.0145	3.62e-11	269.290832947773
bior_085	rs4240624	A	G	0.9126	0.1176	0.0249	2.01e-08	269.290832947773
bior_086	rs102275	T	C	0.6635	0.0298	0.0161	1.83e-17	34.3164204266557
bior_087	rs174536	A	C	0.6688	0.0537	0.0157	1.17e-27	69.5080018449339
bior_087	rs1077989	A	C	0.5235	0.0256	0.0148	7.57e-09	69.5080018449339
bior_089	rs174535	T	C	0.6693	0.0477	0.0158	5.71e-27	87.2168971552436
bior_090	rs2295601	A	G	0.2256	-0.0433	0.0177	7.84e-15	56.7069174169673
bior_091	rs174536	A	C	0.6687	0.0906	0.0158	8.62e-30	238.471017053061
bior_091	rs397923	A	T	0.418	0.0794	0.0151	4e-09	238.471017053061
bior_091	rs3798722	A	G	0.7546	0.0501	0.0171	4.03e-11	238.471017053061
bior_091	rs7862257	T	C	0.329	0.0861	0.0158	4.69e-08	238.471017053061
bior_092	rs573922	T	C	0.8355	-0.0865	0.0202	2.54e-09	239.914355775607
bior_092	rs76043352	C	G	0.9737	-0.2599	0.0464	2.13e-08	239.914355775607
bior_093	rs174541	T	C	0.6498	-0.0997	0.0158	2.74e-10	393.121275486253
bior_094	rs174534	A	G	0.6577	0.107	0.0155	4.99e-12	448.247730831663
bior_095	rs1077989	A	C	0.5238	0.1769	0.0146	8.47e-86	662.70610000493
bior_095	rs1532085	A	G	0.3767	0.087	0.0149	7.96e-15	662.70610000493
bior_095	rs588136	T	C	0.7886	-0.1165	0.0181	4.7e-18	662.70610000493
bior_095	rs3764261	A	C	0.3322	0.1167	0.0156	1.63e-26	662.70610000493
bior_096	rs603424	A	G	0.1802	-0.0715	0.0187	1.5e-08	318.263137583659
bior_096	rs1077989	A	C	0.5238	0.1291	0.0143	8.29e-59	318.263137583659
bior_096	rs397923	A	T	0.416	0.0829	0.0145	3.56e-12	318.263137583659
bior_096	rs261332	A	G	0.1986	0.0949	0.0183	3.37e-12	318.263137583659
bior_096	rs3764261	A	C	0.3321	0.0677	0.0154	2.04e-12	318.263137583659
bior_098	rs1532085	A	G	0.3768	0.0806	0.0147	3.25e-12	255.012128784285
bior_098	rs261332	A	G	0.1985	0.0896	0.0183	5.13e-11	255.012128784285
bior_098	rs3764261	A	C	0.3323	0.0844	0.0154	1.35e-18	255.012128784285
bior_099	rs174550	T	C	0.6705	-0.1473	0.0153	2.32e-42	407.726640180294
bior_099	rs1532085	A	G	0.3772	0.0718	0.0147	9.87e-11	407.726640180294
bior_099	rs572410	C	G	0.229	0.0976	0.018	4.84e-13	407.726640180294
bior_099	rs3764261	A	C	0.3325	0.084	0.0155	4.66e-16	407.726640180294
bior_100	rs1532085	A	G	0.3772	0.0855	0.0148	4.4e-13	293.504724656156
bior_100	rs572410	C	G	0.2289	0.1006	0.0181	6.72e-14	293.504724656156
bior_100	rs3764261	A	C	0.3326	0.1022	0.0155	3.16e-21	293.504724656156
bior_100	rs2083636	T	G	0.7281	-0.0841	0.0163	6.15e-09	293.504724656156
bior_100	rs1883025	T	C	0.2429	-0.078	0.0167	8.54e-10	293.504724656156
bior_103	rs11207995	A	C	0.6573	0.0742	0.0151	6.18e-12	292.623842627923
bior_103	rs964184	C	G	0.869	-0.1155	0.0211	3.03e-16	292.623842627923
bior_103	rs174550	T	C	0.6708	-0.1503	0.0153	4.82e-53	292.623842627923
bior_103	rs1532085	A	G	0.3771	0.0694	0.0147	1.91e-08	292.623842627923
bior_103	rs6498540	A	G	0.694	-0.0544	0.0156	4.46e-08	292.623842627923
bior_103	rs3764261	A	C	0.3329	0.0445	0.0155	3.07e-09	292.623842627923
bior_104	rs174550	T	C	0.671	-0.2504	0.0153	2.05e-105	618.933523536646
bior_104	rs1532085	A	G	0.3771	0.0778	0.0148	4.71e-12	618.933523536646
bior_104	rs1077835	A	G	0.7804	-0.0886	0.0179	2.09e-12	618.933523536646
bior_104	rs3764261	A	C	0.3325	0.0841	0.0155	4.51e-15	618.933523536646
bior_104	rs3826579	A	G	0.1999	0.0729	0.018	3.3e-08	618.933523536646
bior_104	rs28472536	T	C	0.52	-0.0789	0.0145	4.9e-08	618.933523536646
bior_105	rs174546	T	C	0.3292	-0.2221	0.0155	6.22e-87	422.057294379239
bior_105	rs415799	A	G	0.4792	-0.0597	0.0147	3.88e-08	422.057294379239
bior_105	rs261342	C	G	0.7858	-0.086	0.0183	1.65e-09	422.057294379239
bior_105	rs6498540	A	G	0.6939	0.0635	0.0158	2.43e-08	422.057294379239
bior_105	rs3764261	A	C	0.3328	0.0736	0.0157	6.33e-11	422.057294379239
bior_105	rs11903638	C	G	0.2644	-0.0565	0.0164	4.63e-08	422.057294379239
bior_105	rs7742249	T	G	0.9809	0.273	0.0599	2.23e-08	422.057294379239
bior_105	rs28601761	C	G	0.5851	0.0832	0.0151	3.92e-08	422.057294379239
bior_106	rs174547	T	C	0.6713	0.3313	0.0154	2.48e-185	1078.02007944134
bior_106	rs1077989	A	C	0.5238	0.1541	0.0145	8.08e-63	1078.02007944134
bior_106	rs415799	A	G	0.4794	-0.0607	0.0146	1.28e-08	1078.02007944134
bior_106	rs261342	C	G	0.7857	-0.0901	0.0182	4.11e-10	1078.02007944134
bior_106	rs6498540	A	G	0.6937	0.0638	0.0156	1.95e-08	1078.02007944134
bior_106	rs3764261	A	C	0.3328	0.082	0.0156	2.6e-14	1078.02007944134
bior_107	rs631106	A	C	0.3456	-0.0572	0.015	4.81e-08	201.388654955465
bior_107	rs102275	T	C	0.6633	0.0762	0.0151	2.93e-14	201.388654955465
bior_107	rs11236527	A	G	0.1067	-0.1507	0.0241	2.05e-11	201.388654955465
bior_107	rs247616	T	C	0.333	0.0536	0.0154	1.83e-08	201.388654955465
bior_107	rs3794991	T	C	0.0857	-0.108	0.0248	1.11e-14	201.388654955465
bior_108	rs112516541	A	C	0.5519	0.0813	0.0145	2.27e-08	337.615551174837
bior_108	rs4665972	T	C	0.4069	0.0963	0.0146	4.79e-11	337.615551174837
bior_109	rs12042319	A	G	0.3403	-0.0759	0.0152	1.23e-09	476.177897143506
bior_109	rs964184	C	G	0.8687	-0.1621	0.0212	2.64e-18	476.177897143506
bior_109	rs174550	T	C	0.6728	-0.1752	0.0153	5.51e-52	476.177897143506
bior_109	rs2414577	T	C	0.6159	-0.0937	0.0149	3.16e-10	476.177897143506
bior_109	rs1077835	A	G	0.7779	-0.0923	0.018	1.41e-08	476.177897143506
bior_109	rs247616	T	C	0.335	0.079	0.0156	3.68e-09	476.177897143506
bior_110	rs174559	A	G	0.2725	0.1411	0.0163	5.15e-18	405.390099668765
bior_110	rs138867393	T	C	0.0116	-0.4133	0.0746	2.99e-08	405.390099668765
bior_110	rs1136001	T	G	0.3019	-0.0698	0.0157	2.72e-09	405.390099668765
bior_111	rs10889333	A	G	0.344	-0.0966	0.0153	2.41e-12	558.769755069954
bior_111	rs102275	T	C	0.6651	0.232	0.0154	2.64e-128	558.769755069954
bior_111	rs2043085	T	C	0.3801	0.0719	0.0149	6.22e-10	558.769755069954
bior_111	rs1077835	A	G	0.7805	-0.0893	0.0181	1.04e-08	558.769755069954
bior_111	rs1136001	T	G	0.301	-0.0782	0.0158	1.74e-09	558.769755069954
bior_111	rs3764261	A	C	0.3321	0.0558	0.0156	7.71e-09	558.769755069954
bior_112	rs174546	T	C	0.3285	-0.2873	0.0154	8.98e-146	876.128981553377
bior_112	rs1532085	A	G	0.377	0.0786	0.0149	3.86e-11	876.128981553377
bior_112	rs1800588	T	C	0.2142	0.091	0.0181	2.14e-12	876.128981553377
bior_112	rs6498540	A	G	0.6938	0.0681	0.0157	2.53e-08	876.128981553377
bior_112	rs3764261	A	C	0.3327	0.0964	0.0156	4.22e-16	876.128981553377
bior_113	rs174547	T	C	0.6713	0.1803	0.0152	3.55e-56	408.93366262701
bior_113	rs1077989	A	C	0.5239	0.0828	0.0144	2.19e-22	408.93366262701
bior_113	rs261342	C	G	0.786	-0.0828	0.018	8.25e-10	408.93366262701
bior_113	rs247616	T	C	0.3329	0.0837	0.0154	1.14e-13	408.93366262701
bior_113	rs11668758	T	C	0.2683	0.0659	0.0159	2.44e-08	408.93366262701
bior_113	rs5755550	T	C	0.5048	-0.0734	0.0142	3.29e-08	408.93366262701
bior_114	rs102275	T	C	0.6648	0.1432	0.0156	7.7e-51	503.954552428253
bior_114	rs11236527	A	G	0.1069	-0.1116	0.0249	2.44e-10	503.954552428253
bior_116	rs11604424	T	C	0.7985	-0.1074	0.0179	1.89e-09	421.069304228132
bior_116	rs174547	T	C	0.6656	-0.1268	0.0153	1.38e-16	421.069304228132
bior_116	rs2414577	T	C	0.6159	-0.0863	0.0148	6.08e-09	421.069304228132
bior_117	rs10889333	A	G	0.3423	-0.0791	0.0152	4.55e-09	482.039208324005
bior_117	rs964184	C	G	0.8685	-0.1193	0.0212	1.87e-08	482.039208324005
bior_117	rs174559	A	G	0.2724	0.2218	0.0163	4.44e-42	482.039208324005
bior_117	rs28802056	T	C	0.0967	-0.1401	0.0247	1.34e-08	482.039208324005
bior_117	rs2043085	T	C	0.3796	0.0828	0.0148	5.7e-11	482.039208324005
bior_117	rs2070895	A	G	0.2199	0.079	0.018	7.1e-09	482.039208324005
bior_117	rs6550136	T	C	0.08	-0.1469	0.0267	3.6e-08	482.039208324005
bior_118	rs6669938	T	C	0.0245	-0.2418	0.0475	4.87e-09	1101.73637843154
bior_118	rs11207969	A	G	0.6549	0.0987	0.0152	2.63e-13	1101.73637843154
bior_118	rs964184	C	G	0.8684	-0.1322	0.0212	1.04e-09	1101.73637843154
bior_118	rs102275	T	C	0.6661	0.4293	0.0152	1e-200	1101.73637843154
bior_118	rs28802056	T	C	0.0967	-0.1673	0.0246	1.03e-11	1101.73637843154
bior_118	rs1532085	A	G	0.3761	0.0757	0.0149	1.17e-08	1101.73637843154
bior_118	rs1077835	A	G	0.7794	-0.0732	0.018	1.62e-08	1101.73637843154
bior_118	rs4074872	A	G	0.2461	-0.1031	0.0182	1.42e-08	1101.73637843154
bior_118	rs247616	T	C	0.3338	0.0563	0.0156	6.4e-09	1101.73637843154
bior_118	rs2980868	T	C	0.4726	-0.1005	0.0144	3.38e-12	1101.73637843154
bior_119	rs6675401	T	C	0.3462	-0.0781	0.015	1.63e-12	586.541135170413
bior_119	rs964184	C	G	0.8686	-0.1063	0.021	2.01e-09	586.541135170413
bior_119	rs102275	T	C	0.6643	0.1809	0.0152	8.25e-46	586.541135170413
bior_121	rs61897795	A	G	0.8428	-0.2011	0.02	8.83e-24	743.379009646374
bior_121	rs10793124	C	G	0.1069	-0.1463	0.0244	5.41e-12	743.379009646374
bior_121	rs4985150	A	G	0.6964	0.1563	0.0157	3.21e-23	743.379009646374
bior_122	rs11207969	A	G	0.6549	0.0978	0.0151	8.14e-14	760.40248363592
bior_122	rs964184	C	G	0.8684	-0.1125	0.021	4.89e-10	760.40248363592
bior_122	rs174564	A	G	0.6612	0.3211	0.0152	7.04e-99	760.40248363592
bior_122	rs12223234	T	C	0.9119	0.1599	0.0257	4.6e-10	760.40248363592
bior_122	rs1800588	T	C	0.2151	0.0742	0.0179	1.3e-08	760.40248363592
bior_122	rs10401969	T	C	0.9237	0.0968	0.026	3.03e-08	760.40248363592
bior_122	rs11127048	A	G	0.5959	-0.0873	0.0149	4.36e-09	760.40248363592
bior_122	rs9295741	T	C	0.4236	0.0889	0.0145	8.24e-10	760.40248363592
bior_122	rs28601761	C	G	0.5852	0.1024	0.0149	6.54e-12	760.40248363592
bior_123	rs141290426	A	G	0.0235	-0.2696	0.0487	3.08e-08	1435.96532675587
bior_123	rs11207969	A	G	0.6545	0.0996	0.0152	8.56e-15	1435.96532675587
bior_123	rs4950056	T	C	0.4151	0.0798	0.0146	4.38e-08	1435.96532675587
bior_123	rs964184	C	G	0.8686	-0.1277	0.0211	1.16e-10	1435.96532675587
bior_123	rs174564	A	G	0.6612	0.4405	0.0153	5.72e-183	1435.96532675587
bior_123	rs10899134	C	G	0.0901	-0.165	0.0256	2.48e-11	1435.96532675587
bior_123	rs56252725	A	G	0.2453	-0.1222	0.0188	8.15e-11	1435.96532675587
bior_123	rs28601761	C	G	0.5852	0.1081	0.015	6.9e-13	1435.96532675587
bior_124	rs10889333	A	G	0.3439	-0.0803	0.0151	1.11e-08	331.2095927943
bior_124	rs11604424	T	C	0.7985	-0.0987	0.0177	2.67e-08	331.2095927943
bior_124	rs102275	T	C	0.6641	0.1354	0.0151	5.46e-27	331.2095927943
bior_124	rs261342	C	G	0.7857	-0.0825	0.018	8e-11	331.2095927943
bior_124	rs3764261	A	C	0.3318	0.0611	0.0154	2.84e-09	331.2095927943
bior_124	rs62117224	A	G	0.3747	-0.0948	0.0157	1.71e-09	331.2095927943
bior_124	rs2980868	T	C	0.4725	-0.0864	0.0142	1.21e-09	331.2095927943
bior_125	rs174536	A	C	0.6696	0.1359	0.0156	8.49e-51	344.140646947628
bior_125	rs1532085	A	G	0.3786	0.0676	0.015	2.19e-08	344.140646947628
bior_125	rs247616	T	C	0.3346	0.0575	0.0158	3.08e-10	344.140646947628
bior_127	rs102275	T	C	0.6647	0.0852	0.0156	2.1e-34	180.797653960765
bior_127	rs3764261	A	C	0.3325	0.0536	0.0159	5.13e-10	180.797653960765
bior_127	rs7700133	T	C	0.3102	0.0634	0.0162	2.04e-13	180.797653960765
bior_128	rs102275	T	C	0.664	0.0942	0.0157	1.45e-41	182.21634691831
bior_128	rs261341	A	G	0.2917	0.0739	0.0165	5.36e-10	182.21634691831
bior_128	rs3764261	A	C	0.3322	0.0446	0.016	2.01e-08	182.21634691831
bior_128	rs13026012	T	C	0.8613	0.0913	0.0214	3.13e-08	182.21634691831
bior_128	rs7700133	T	C	0.3102	0.0558	0.0163	7.58e-09	182.21634691831
bior_129	rs12740374	T	G	0.2173	-0.0918	0.0173	8.61e-27	187.027832818825
bior_129	rs11591147	T	G	0.0173	-0.2568	0.058	1.65e-22	187.027832818825
bior_129	rs174555	T	C	0.6994	0.0615	0.0156	3.28e-26	187.027832818825
bior_129	rs415799	A	G	0.4762	-0.0536	0.0144	3.41e-09	187.027832818825
bior_129	rs149394327	C	G	0.0291	0.148	0.0427	1.58e-08	187.027832818825
bior_129	rs77542162	A	G	0.9776	-0.2304	0.0499	2.43e-13	187.027832818825
bior_129	rs6511720	T	G	0.1179	-0.1472	0.0225	3.9e-35	187.027832818825
bior_129	rs7188	A	C	0.6713	-0.0471	0.0155	6.45e-09	187.027832818825
bior_129	rs7412	T	C	0.0835	-0.2029	0.0258	6.36e-43	187.027832818825
bior_129	rs4143279	A	G	0.2416	-0.0385	0.0169	4.23e-10	187.027832818825
bior_129	rs1367117	A	G	0.3268	0.0574	0.0151	6.34e-15	187.027832818825
bior_129	rs13358429	A	G	0.344	0.0521	0.0149	2.25e-08	187.027832818825
bior_129	rs55730499	T	C	0.0786	0.1154	0.0271	4.06e-14	187.027832818825
bior_129	rs13244268	T	C	0.882	-0.0779	0.0221	3.51e-08	187.027832818825
bior_129	rs17489282	T	C	0.2672	0.07	0.0162	9.8e-11	187.027832818825
bior_129	rs2575876	A	G	0.2481	-0.0544	0.0166	2.1e-08	187.027832818825
bior_129	rs649129	T	C	0.2143	0.0869	0.017	2.76e-16	187.027832818825
bior_130	rs174536	A	C	0.6695	0.1148	0.0146	3.1e-25	287.698113702192
bior_130	rs1491045	T	G	0.6833	-0.0816	0.0147	2.68e-08	287.698113702192
bior_130	rs16920429	A	G	0.3983	-0.0493	0.0141	1.24e-08	287.698113702192
bior_131	rs12740374	T	G	0.2197	-0.0689	0.0172	4.41e-17	193.118431100844
bior_131	rs909537	C	G	0.0992	-0.1067	0.0238	3.55e-08	193.118431100844
bior_131	rs11591147	T	G	0.0173	-0.158	0.0576	1.14e-14	193.118431100844
bior_131	rs603424	A	G	0.1807	0.0695	0.0186	1.29e-09	193.118431100844
bior_131	rs174536	A	C	0.6641	0.0468	0.0151	1.35e-11	193.118431100844
bior_131	rs7979473	A	G	0.3851	-0.0333	0.0146	9.42e-09	193.118431100844
bior_131	rs7157785	T	G	0.1626	0.1045	0.0194	3.39e-23	193.118431100844
bior_131	rs3809863	T	C	0.4731	0.0545	0.0142	1.9e-10	193.118431100844
bior_131	rs111989435	A	G	0.8825	0.0877	0.0224	4.57e-16	193.118431100844
bior_131	rs7412	T	C	0.0835	-0.1617	0.0257	5.29e-34	193.118431100844
bior_131	rs12610250	A	G	0.4868	-0.1371	0.0152	2.69e-69	193.118431100844
bior_131	rs73008767	T	C	0.886	0.0985	0.023	4.25e-12	193.118431100844
bior_131	rs4507059	A	G	0.6869	0.0653	0.0153	2.26e-11	193.118431100844
bior_131	rs168622	T	G	0.3856	0.0645	0.0144	5.86e-14	193.118431100844
bior_131	rs10455872	A	G	0.9243	-0.0935	0.0269	7.52e-14	193.118431100844
bior_131	rs2083636	T	G	0.7275	-0.0574	0.0161	2.94e-09	193.118431100844
bior_131	rs1883025	T	C	0.2473	-0.0429	0.0165	2.05e-08	193.118431100844
bior_131	rs635634	T	C	0.1921	0.0945	0.0177	3.58e-14	193.118431100844
bior_132	rs522951	C	G	0.497	0.0631	0.0137	5.86e-10	314.373877305979
bior_132	rs174555	T	C	0.7053	0.0998	0.0151	5.72e-20	314.373877305979
bior_132	rs2393791	T	C	0.6145	0.0598	0.0141	7.39e-10	314.373877305979
bior_132	rs12610250	A	G	0.4849	-0.1141	0.0148	1.91e-33	314.373877305979
bior_133	rs174547	T	C	0.6695	-0.1133	0.0152	3.64e-19	305.716690833065
bior_133	rs2100944	A	G	0.7882	0.0633	0.0187	1.09e-08	305.716690833065
bior_134	rs8069974	C	G	0.3792	0.0517	0.0151	6.42e-10	165.569514612539
bior_134	rs6511720	T	G	0.1235	-0.0977	0.023	8e-09	165.569514612539
bior_134	rs445925	A	G	0.1122	-0.1094	0.0235	4.7e-14	165.569514612539
bior_135	rs8069974	C	G	0.3789	0.0513	0.0151	2.29e-08	172.119680878583
bior_135	rs445925	A	G	0.1123	-0.107	0.0235	4.46e-12	172.119680878583
bior_135	rs2410623	A	G	0.7277	-0.0696	0.0164	3.72e-10	172.119680878583
bior_135	rs1883025	T	C	0.2438	-0.0816	0.0168	2.75e-12	172.119680878583
bior_136	rs7157785	T	G	0.1608	0.2933	0.0191	1.65e-96	674.842164427155
bior_136	rs445925	A	G	0.1117	-0.0926	0.0227	1.33e-08	674.842164427155
bior_136	rs680379	A	G	0.3803	0.0843	0.0143	2.14e-18	674.842164427155
bior_136	rs7001819	T	C	0.6247	0.0652	0.0145	1.13e-08	674.842164427155
bior_137	rs7157785	T	G	0.1627	0.0879	0.0192	8.79e-14	287.520358863594
bior_137	rs445925	A	G	0.1128	-0.1292	0.0228	2.64e-14	287.520358863594
bior_137	rs364585	A	G	0.3847	0.0967	0.0143	4.3e-22	287.520358863594
bior_138	rs8069974	C	G	0.376	0.0513	0.0149	1.87e-08	169.359617603909
bior_138	rs445925	A	G	0.1128	-0.1154	0.0233	8.17e-17	169.359617603909
bior_139	rs174547	T	C	0.6693	0.0992	0.0153	1.8e-12	227.833828918761
bior_139	rs7157785	T	G	0.1628	0.0664	0.0195	1.8e-10	227.833828918761
bior_139	rs445925	A	G	0.1132	-0.1066	0.0231	1.09e-12	227.833828918761
bior_140	rs10830963	C	G	0.7246	-0.0987	0.0158	8.44e-13	329.910938181955
bior_140	rs560887	T	C	0.3081	-0.0996	0.0154	8.97e-11	329.910938181955
bior_140	rs2300584	A	G	0.7782	-0.0962	0.0175	5.36e-09	329.910938181955

## Sheet: Table S2C. IVs-Shin et al.
Table S2C. Summary-statistics of Intrumental Variables used for Shin et al.
Metabolite	SNP-IV	Effect Allele	Other Allele	Effect Allele Frequency	Beta	SE	P_value	F-statistic
M01123	rs494562	A	G	0.8988	-0.1182	0.0167	1.34e-12	19.9311128414013
M02137	rs887829	T	C	0.3411	0.1131	0.0041	2.5e-168	45.2354149418322
M15630	rs7585004	C	G	0.2303	-0.1987	0.0048	1e-200	111.040348871611
M18474	rs2912546	T	C	0.0501	0.2679	0.0469	1.15e-08	53.8004290494183
M21630	rs7157785	T	G	0.1649	0.0681	0.0034	7.23e-87	5.87467074455329
M21630	rs4814176	T	C	0.3938	0.0216	0.0026	2.97e-17	5.87467074455329
M27710	rs715	T	C	0.7096	-0.091	0.0057	6.66e-58	14.6569926493616
M27710	rs7948073	T	G	0.5702	-0.0256	0.0044	4.6e-09	14.6569926493616
M27716	rs887829	T	C	0.3265	0.1677	0.0064	2.15e-152	97.9579715579507
M31536	rs2277503	A	G	0.0502	0.1667	0.0302	3.43e-08	20.7829538843691
M31591	rs10278040	A	G	0.0419	-0.3609	0.016	8.82e-113	45.1696398269525
M31591	rs182420	T	C	0.7553	0.051	0.0074	6.24e-12	45.1696398269525
M32328	rs11161521	T	C	0.6983	0.0703	0.0033	6.42e-100	5.30977239705145
M32328	rs272869	A	G	0.3706	0.0224	0.0033	1.4e-11	5.30977239705145
M32328	rs1171615	T	C	0.7778	0.0246	0.0037	4.05e-11	5.30977239705145
M32328	rs2070630	C	G	0.2948	-0.021	0.0034	6.76e-10	5.30977239705145
M32338	rs715	T	C	0.708	-0.076	0.0029	1.58e-147	18.7253321410512
M32412	rs1171617	T	G	0.7771	0.0358	0.0047	1.61e-14	20.8015409031217
M32412	rs11610379	T	C	0.0272	0.0891	0.0129	5.09e-12	20.8015409031217
M32412	rs274567	T	C	0.3712	0.024	0.0041	6.23e-09	20.8015409031217
M32412	rs2469211	A	T	0.8921	-0.0342	0.006	1.06e-08	20.8015409031217
M32412	rs10431386	T	C	0.3197	0.1645	0.0041	1e-200	20.8015409031217
M32564	rs1853207	T	C	0.0598	0.1085	0.0152	9.58e-13	10.3682151156473
M32586	rs887829	T	C	0.3295	0.128	0.0062	3.76e-95	57.0397254214428
M32757	rs296381	T	C	0.8285	0.1636	0.0064	5.38e-143	22.1095990563129
M32757	rs3732218	A	G	0.0805	-0.0532	0.0089	2.77e-09	22.1095990563129
M32757	rs4715354	A	G	0.478	0.0278	0.0049	1.66e-08	22.1095990563129
M32758	rs4148324	T	G	0.6706	-0.1091	0.0048	1.52e-116	41.3498787815501
M32759	rs4148324	T	G	0.6696	-0.109	0.0047	5.37e-117	41.337613249407
M32762	rs10491431	A	C	0.1504	0.0807	0.012	1.59e-11	11.1637438923345
M32762	rs4149081	A	G	0.1794	0.068	0.0109	5.22e-10	11.1637438923345
M32762	rs296381	T	C	0.8303	0.0663	0.0117	1.35e-08	11.1637438923345
M32795	rs6497490	T	G	0.8816	-0.0824	0.0077	4.95e-27	11.1030307324647
M32808	rs4149056	T	C	0.8325	-0.0881	0.0075	3.42e-32	10.5992117222451
M32808	rs12645107	A	G	0.1473	0.0463	0.0079	4.61e-09	10.5992117222451
M32846	rs1871395	A	G	0.8199	-0.2952	0.0079	1e-200	109.111662692288
M32846	rs10841797	A	G	0.2615	-0.0604	0.0076	2.44e-15	109.111662692288
M32847	rs887829	T	C	0.3321	0.1116	0.0044	1.96e-140	43.4572941142739
M32855	rs1871395	A	G	0.8385	-0.1101	0.0055	1.06e-89	10.2457313708918
M32855	rs12810446	T	C	0.2746	-0.0308	0.0042	4.38e-13	10.2457313708918
M32855	rs2108622	T	C	0.2918	-0.0248	0.0043	8.49e-09	10.2457313708918
M33084	rs2731672	T	C	0.257	-0.081	0.011	1.79e-13	18.9958012609475
M33084	rs4253236	T	C	0.362	-0.071	0.01	1.25e-12	18.9958012609475
M33137	rs4253252	T	G	0.4803	-0.0862	0.0089	2.83e-22	29.4745899183867
M33137	rs2731672	T	C	0.257	-0.12	0.02	1.97e-09	29.4745899183867
M33137	rs698078	A	G	0.5789	-0.0636	0.0111	1.02e-08	29.4745899183867
M33138	rs887829	T	C	0.3275	0.0932	0.0041	3e-114	16.392617633791
M33138	rs3923630	A	G	0.333	-0.028	0.005	2.14e-08	16.392617633791
M33144	rs3099557	A	G	0.8504	-0.1484	0.0113	1.83e-39	44.0768783767812
M33203	rs885479	A	G	0.0535	0.1621	0.028	7e-09	20.8711079055272
M33228	rs174535	T	C	0.6602	0.0561	0.0027	1.86e-94	4.32156885193379
M33228	rs3738544	T	C	0.8071	0.0203	0.0035	8.05e-09	4.32156885193379
M33228	rs748196	T	G	0.4596	0.0152	0.0027	1.7e-08	4.32156885193379
M33250	rs4149056	T	C	0.8367	-0.0827	0.0057	1.08e-47	14.6462759659216
M33359	rs1681529	A	G	0.0182	0.4453	0.0799	2.49e-08	55.8259578749354
M33391	rs11736351	C	G	0.0263	0.516	0.092	2.02e-08	117.03942048136
M33391	rs12508311	A	T	0.9577	-0.4363	0.0793	3.71e-08	117.03942048136
M33415	rs10242455	A	G	0.9335	0.2212	0.0099	1.67e-109	17.6059598144244
M33415	rs4149056	T	C	0.8379	-0.1176	0.0065	1.26e-73	17.6059598144244
M33415	rs6544713	T	C	0.3211	-0.0314	0.0051	8.97e-10	17.6059598144244
M33415	rs296396	T	C	0.1628	-0.0409	0.0067	1.06e-09	17.6059598144244
M33415	rs4917639	A	C	0.8015	-0.0362	0.006	1.39e-09	17.6059598144244
M33441	rs662138	C	G	0.832	0.0767	0.0052	4.98e-49	7.73897877426
M33441	rs2404602	A	G	0.4398	0.0259	0.0036	3.56e-13	7.73897877426
M33507	rs1889459	C	G	0.1628	-0.0412	0.0067	9.94e-10	83.7605783876309
M33507	rs8101881	T	C	0.6089	0.0281	0.005	2.57e-08	83.7605783876309
M33507	rs7096654	T	C	0.6211	0.2537	0.0047	1e-200	83.7605783876309
M33508	rs10469966	A	G	0.2526	0.1024	0.0068	1.12e-51	31.6289687243473
M33508	rs4488133	A	T	0.7014	0.0985	0.0067	1.26e-48	31.6289687243473
M33609	rs12335217	T	C	0.013	0.323	0.057	1.46e-08	45.9861385504001
M33609	rs1899124	T	C	0.051	0.304	0.055	3.25e-08	45.9861385504001
M33610	rs8082167	T	C	0.0288	0.4457	0.0774	8.49e-09	80.2340652593228
M33610	rs10425480	A	G	0.0157	0.5394	0.0954	1.59e-08	80.2340652593228
M33801	rs651007	T	C	0.2099	0.0653	0.0071	6.34e-20	8.82323925141427
M33801	rs601338	A	G	0.4316	0.0413	0.0062	2.52e-11	8.82323925141427
M33877	rs17115338	T	C	0.9866	-0.6712	0.1168	9.04e-09	94.2978798931206
M33883	rs2271316	C	G	0.3822	0.1133	0.0113	1.79e-23	47.7075369116531
M33901	rs4149056	T	C	0.832	-0.0805	0.0058	9.49e-44	8.92444869747963
M33901	rs2547231	A	C	0.833	0.0409	0.0061	2.82e-11	8.92444869747963
M33936	rs7552404	A	G	0.6984	0.0746	0.004	1.27e-77	9.19692304118656
M33936	rs8396	T	C	0.6972	0.0478	0.0041	1.38e-31	9.19692304118656
M33936	rs924135	A	T	0.384	-0.0209	0.0034	1.09e-09	9.19692304118656
M33941	rs7552404	A	G	0.6984	0.0563	0.0041	3.32e-43	7.25454473807643
M33941	rs8396	T	C	0.6969	0.0533	0.0041	8.69e-38	7.25454473807643
M33941	rs2062541	A	G	0.6144	0.0225	0.004	2.89e-08	7.25454473807643
M33973	rs11981478	T	C	0.0861	-0.1844	0.01	2.8e-75	42.0825181883251
M34040	rs13538	A	G	0.7828	0.1186	0.0044	7.89e-157	13.783499949205
M34040	rs1165209	A	G	0.5531	-0.0226	0.0036	5.13e-10	13.783499949205
M34040	rs1466245	T	C	0.0511	0.0481	0.0081	2.78e-09	13.783499949205
M34106	rs887829	T	C	0.3243	0.081	0.0051	1.79e-56	22.5563741305183
M34322	rs707922	T	G	0.04	0.2854	0.0406	2.12e-12	44.4949798058329
M34322	rs726389	T	C	0.9733	-0.31	0.0521	2.71e-09	44.4949798058329
M34338	rs1912320	A	G	0.0355	0.3974	0.0662	1.98e-09	261.022501965442
M34338	rs2830801	A	G	0.023	-1.072	0.179	2.11e-09	261.022501965442
M34338	rs12326998	A	C	0.011	-1.038	0.18	8.09e-09	261.022501965442
M34338	rs8089543	T	C	0.011	-1.029	0.179	9e-09	261.022501965442
M34338	rs16896783	A	G	0.989	1.024	0.179	1.06e-08	261.022501965442
M34338	rs9566930	T	C	0.015	-0.989	0.176	1.92e-08	261.022501965442
M34338	rs12769714	T	C	0.011	-1.008	0.18	2.14e-08	261.022501965442
M34338	rs13094553	A	G	0.985	0.975	0.177	3.62e-08	261.022501965442
M34339	rs9619080	C	G	0.0106	0.3568	0.065	3.98e-08	20.9428851323884
M34350	rs4001461	T	C	0.4402	0.0513	0.009	1.39e-08	10.1584892505182
M34420	rs4253311	A	G	0.4869	-0.1412	0.0097	3.56e-48	62.2152525126632
M34420	rs2731672	T	C	0.257	-0.169	0.017	2.76e-23	62.2152525126632
M34420	rs5030062	A	C	0.6147	-0.0718	0.01	5.94e-13	62.2152525126632
M34481	rs316019	A	C	0.0935	-0.1813	0.0053	1e-200	17.1705487053408
M34481	rs1171615	T	C	0.7791	-0.0476	0.0039	3.19e-34	17.1705487053408
M34481	rs3799344	T	C	0.4519	0.0197	0.0034	8.94e-09	17.1705487053408
M34533	rs2547231	A	C	0.8319	0.059	0.0072	3.52e-16	9.95441522119371
M34533	rs279941	A	C	0.1171	-0.0478	0.0081	4.31e-09	9.95441522119371
M34533	rs11019976	C	G	0.0717	0.1331	0.0234	1.36e-08	9.95441522119371
M35187	rs12317268	A	G	0.8337	-0.1377	0.0079	2.09e-67	18.1758337777132
M35187	rs12810446	T	C	0.272	-0.047	0.0072	5.29e-11	18.1758337777132
M35187	rs296381	T	C	0.8302	0.053	0.0082	1.07e-10	18.1758337777132
M35189	rs3738934	T	C	0.6231	-0.1056	0.0043	1.21e-134	23.8329450227737
M35189	rs12566232	A	C	0.7095	-0.0446	0.005	5.69e-19	23.8329450227737
M35451	rs1028074	T	C	0.8585	-0.0838	0.0148	1.52e-08	13.3682384683613
M35669	rs12317268	A	G	0.8342	-0.1008	0.0062	4.16e-60	14.1247917810364
M35669	rs6663731	A	T	0.8857	0.0624	0.0081	1.39e-14	14.1247917810364
M35678	rs1871395	A	G	0.8326	-0.0893	0.0059	1.65e-52	10.379551443049
M35678	rs6663731	A	T	0.8823	0.0452	0.0069	5.49e-11	10.379551443049
M36115	rs4351	A	G	0.475	-0.0581	0.006	3.64e-22	9.35282078620976
M36115	rs651007	T	C	0.2089	-0.0461	0.0075	9.58e-10	9.35282078620976
M36134	rs4362	T	C	0.5281	0.0612	0.0064	1.37e-21	10.8822709743837
M36134	rs12266302	A	C	0.955	-0.1028	0.0188	4.71e-08	10.8822709743837
M36230	rs4351	A	G	0.4635	-0.0529	0.0063	3.11e-17	7.97174699577479
M36230	rs649129	T	C	0.2141	-0.0437	0.0077	1.26e-08	7.97174699577479
M37097	rs2405522	A	G	0.1672	-0.1264	0.0113	4.49e-29	34.958726616075
M37190	rs10278040	A	G	0.0419	-0.1901	0.0168	1.17e-29	14.3001390132834
M37190	rs2547231	A	C	0.8298	0.081	0.0084	3.35e-22	14.3001390132834
M37190	rs4149056	T	C	0.8386	-0.0509	0.0086	4e-09	14.3001390132834
M37202	rs296396	T	C	0.1651	-0.1754	0.0086	1.48e-92	36.0929509291381
M37202	rs11761528	T	C	0.074	-0.0696	0.012	6.27e-09	36.0929509291381
M38178	rs11161521	T	C	0.6983	0.0608	0.0036	1.22e-63	7.2400638541848
M38178	rs8396	T	C	0.6961	0.0262	0.0037	8.96e-13	7.2400638541848

## Sheet: Table S2D. IVs-Long et al.
Table S2D. Summary-statistics of Intrumental Variables used for Long et al.
Metabolite	SNP-IV	Effect Allele	Other Allele	Effect Allele Frequency	Beta	SE	P_value	F-statistic
L53	rs2939302	A	G	0.184	-0.33	0.05	2.52e-12	66.1938999081199
L54	rs199553122	GT	G	0.009	-1.01	0.22	4.36e-08	36.2891702360662
L55	rs6800284	T	C	0.439	0.22	0.06	1.19e-21	47.818322076532
L57	rs239614	G	A	0.859	0.28	0.06	4.74e-08	37.9051512469768
L58	rs1047891	A	C	0.307	-0.3	0.05	6.81e-112	77.9677515186001
L59	rs13164277	C	T	0.007	1.16	0.24	2.2e-08	37.3256209830793
L63	rs2180257	A	T	0.369	0.18	0.04	1.25e-09	29.9948003413204
L437	rs191887080	G	A	0.01	-0.97	0.22	4.64e-08	37.1696514764694
L513	rs74535508	C	T	0.01	-0.84	0.21	3.06e-08	27.7425711727459
L555	rs112545364	G	A	0.059	0.86	0.24	6.72e-12	82.9186103068171
L555	rs115279944	T	C	0.011	-0.16	0.05	2.46e-08	82.9186103068171
L555	rs144607759	A	G	0.009	1.3	0.31	4.98e-08	82.9186103068171
L569	rs12040336	G	C	0.012	-0.67	0.19	3.45e-08	21.0658033792149
L587	rs189407772	G	A	0.025	-1.23	0.13	6.73e-27	155.908978566577
L594	rs4944546	A	C	0.192	0.22	0.05	2.39e-08	29.8518995738942
L601	rs2867932	G	A	0.605	0.41	0.13	8.33e-19	89.1314813411637
L601	rs111383524	G	A	0.011	-0.38	0.07	3.28e-10	89.1314813411637
L606	rs7458962	T	A	0.528	0.19	0.04	7.49e-09	35.0613404183346
L606	rs12933826	C	T	0.072	-0.36	0.08	8.28e-09	35.0613404183346
L606	rs131813	G	A	0.796	0.22	0.05	1.48e-08	35.0613404183346
L607	rs2270318	A	G	0.428	-0.38	0.04	1.21e-32	148.968715824924
L1110	rs174564	G	A	0.36	-0.53	0.04	3.55e-51	291.123691786522
L1118	rs10202601	C	T	0.388	0.16	0.04	4.03e-08	34.6837629098985
L1118	rs1289262	C	A	0.814	0.27	0.06	4.39e-08	34.6837629098985
L1121	rs745583309	A	AAG	0.088	-0.19	0.08	2.51e-08	11.4117231436389
L1123	rs2229523	G	A	0.639	-0.24	0.05	6.97e-11	45.9744249366971
L1123	rs115071709	G	A	0.017	-0.74	0.16	2.41e-08	45.9744249366971
L1124	rs574035375	A	AATT	0.007	0.99	0.27	4.43e-08	27.0469599933548
L1126	rs6848501	T	G	0.199	0.24	0.05	8.77e-09	36.6268639667836
L1284	rs1260326	C	T	0.589	-0.25	0.04	1.1e-09	61.0976422678189
L1301	rs8056893	A	C	0.734	0.51	0.18	1.36e-10	221.347447703962
L1303	rs145036081	A	T	0.01	-1.07	0.23	1.23e-09	31.3165275897301
L1303	rs763178	C	G	0.008	-0.36	0.24	1.78e-09	31.3165275897301
L1303	rs77666409	G	A	0.01	-1.5	0.23	2.54e-09	31.3165275897301
L1303	rs112064621	C	T	0.012	-0.32	0.21	4.2e-09	31.3165275897301
L1303	rs4717476	G	A	0.985	-0.29	0.19	3.38e-08	31.3165275897301
L1336	rs745583309	A	AAG	0.088	0.18	0.04	2.91e-09	10.2359860246769
L1417	rs61825638	T	C	0.241	0.31	0.05	2.31e-16	53.0499026428789
L1417	rs2114406	G	A	0.343	-0.19	0.05	3.84e-08	53.0499026428789
L1418	rs140522	C	T	0.696	-0.22	0.05	3.62e-10	63.1608474009501
L1418	rs28420177	G	C	0.091	0.48	0.08	8.28e-10	63.1608474009501
L1418	rs9574263	G	A	0.098	0.41	0.07	8.97e-09	63.1608474009501
L1419	rs58189451	A	G	0.347	-0.23	0.04	1.9e-08	48.0927183338095
L1432	rs6478851	A	G	0.25	-0.23	0.05	4.27e-09	37.6856521990097
L1432	rs830116	G	A	0.884	-0.29	0.07	4.42e-08	37.6856521990097
L1494	rs3935209	G	T	0.086	-0.85	0.07	1.01e-41	250.892106134851
L1498	rs56385408	A	C	0.021	0.58	0.15	4.02e-08	27.4631148202827
L1505	rs17843826	G	T	0.172	-0.84	0.05	1.51e-84	393.226348503926
L1505	rs4286846	G	C	0.282	-0.46	0.05	5.68e-29	393.226348503926
L1508	rs554027365	CT	C	0.114	0.28	0.07	1.41e-08	31.5086991871431
L1558	rs4921913	T	C	0.771	0.56	0.19	1.71e-47	243.825300309359
L1563	rs143387330	T	C	0.023	-0.68	0.14	3.03e-08	41.5530739489285
L1566	rs37369	T	C	0.081	1.14	0.07	1.96e-80	290.955147735914
L1566	rs4140962	T	A	0.571	-0.27	0.04	4.54e-16	290.955147735914
L1567	rs293467	C	A	0.241	0.27	0.05	3.97e-12	53.6498778686366
L1573	rs10141809	G	A	0.006	-1.2	0.26	2.96e-08	34.2189908977366
L1604	rs10010582	T	C	0.237	-0.46	0.05	1.71e-27	113.815030851116
L1604	rs10982829	T	C	0.035	-0.64	0.12	2.4e-08	113.815030851116
L1638	rs140499991	A	G	0.029	0.39	0.13	4.95e-08	16.9170760813833
L1643	rs1464171	A	C	0.278	0.3	0.05	4.32e-08	73.391914719885
L1648	rs715	C	T	0.3	-0.22	0.04	8.64e-15	42.1137207848983
L1648	rs478093	G	A	0.672	-0.27	0.05	1.45e-13	42.1137207848983
L1648	rs4689	T	G	0.76	-0.15	0.04	8.49e-10	42.1137207848983
L1649	rs28695707	T	C	0.1	0.24	0.08	3.74e-08	20.5132251180237
L1769	rs142358442	A	G	0.006	-1.17	0.28	4.31e-08	32.5013827047336
L1898	rs2540645	C	T	0.092	0.49	0.07	1.66e-18	81.8255354179904
L2132	rs796626982	A	ATG	0.111	0.32	0.07	3.95e-08	40.3863065276084
L2137	rs887829	T	C	0.306	0.52	0.05	1.34e-88	254.045585372679
L2730	rs7302925	G	A	0.799	-0.48	0.11	3.25e-09	105.812048200137
L2730	rs9442391	C	T	0.58	-0.22	0.04	7.23e-09	105.812048200137
L3127	rs1846138	T	C	0.482	0.22	0.04	9.17e-09	41.4085438992631
L3127	rs56365235	T	C	0.077	0.34	0.08	2.72e-08	41.4085438992631
L3141	rs1047891	A	C	0.307	0.21	0.04	1.62e-15	41.7504325845177
L3141	rs10848574	A	G	0.461	-0.24	0.06	4.67e-14	41.7504325845177
L3141	rs584218	T	C	0.513	-0.16	0.04	2.73e-10	41.7504325845177
L3155	rs11735831	A	G	0.221	0.18	0.05	3.5e-08	22.0896888966491
L4970	rs117752553	A	G	0.006	1.18	0.28	2.19e-08	33.0687594701047
L5086	rs248386	A	C	0.176	0.54	0.05	4.95e-37	180.904235593537
L12017	rs13190878	T	G	0.412	1.1	0.29	1.09e-08	2774.43517288906
L12129	chr7_121335986_t_ttgtgtg	TTGTGTG	T	0.01	-1.04	0.23	2.8e-08	42.8495537717179
L15140	rs28582913	T	C	0.241	0.27	0.05	1.31e-12	53.6498778686366
L15336	rs377542246	T	TG	0.006	1.46	0.27	1.98e-08	51.0823755820802
L15500	rs1171616	T	G	0.778	-0.19	0.05	1.74e-42	41.8146313561924
L15500	rs77010315	A	C	0.01	-1.2	0.21	2.04e-11	41.8146313561924
L15650	rs638360	T	G	0.756	0.23	0.05	4.48e-08	38.9735166700202
L15677	rs114477554	A	G	0.017	-1.05	0.16	1.8e-08	74.9080995912541
L15679	rs549447299	T	C	0.006	-1.13	0.28	3.43e-08	30.2832704957697
L15681	rs12124078	G	A	0.297	-0.38	0.05	8.15e-21	86.7704311737865
L15681	rs7675225	A	G	0.058	0.44	0.09	4.99e-08	86.7704311737865
L15685	rs3885951	G	A	0.094	0.8	0.07	3.7e-41	153.346511177656
L15685	rs58374597	A	T	0.017	0.89	0.17	7.94e-12	153.346511177656
L15705	rs146276253	C	T	0.007	1.37	0.25	3.44e-08	52.458210161699
L15716	rs2765527	C	T	0.503	0.46	0.04	5.04e-53	194.484026738859
L15716	rs11076256	T	C	0.084	0.16	0.05	5.07e-46	194.484026738859
L15716	rs11613331	A	G	0.553	0.46	0.06	1.41e-12	194.484026738859
L15716	rs2255043	A	G	0.419	0.38	0.04	5.99e-09	194.484026738859
L15730	rs117185005	T	C	0.025	0.69	0.14	3.69e-08	46.5247693305663
L15745	rs3916	C	G	0.276	0.14	0.04	1.07e-76	20.1729376808818
L15745	rs647669	G	A	0.592	-0.16	0.04	6.43e-09	20.1729376808818
L15753	rs7682799	C	T	0.106	-0.34	0.07	2.62e-08	36.7081342937033
L15753	rs4553581	C	A	0.559	0.17	0.04	3.03e-08	36.7081342937033
L15765	rs111524607	T	C	0.311	-0.49	0.04	1e-200	96.6242198958581
L15765	rs55647329	T	C	0.131	0.47	0.18	1.27e-27	96.6242198958581
L15765	rs10774580	G	A	0.61	0.28	0.08	1e-15	96.6242198958581
L15765	rs141214855	C	T	0.011	-0.4	0.04	1.54e-08	96.6242198958581
L15765	rs113443654	A	G	0.026	-0.29	0.05	4.57e-08	96.6242198958581
L15772	rs2229540	G	A	0.055	-0.78	0.09	1.24e-24	132.190280119871
L18349	rs2759013	A	G	0.695	-0.2	0.05	1.06e-08	38.9485617623719
L18349	rs8054775	T	G	0.11	0.33	0.07	1.17e-08	38.9485617623719
L18369	chr16_37729667_a_t	T	A	0.005	0.9	0.25	4.4e-09	15.9087173071369
L18394	rs192635586	G	A	0.005	-1.58	0.33	7.77e-09	49.8739422693377
L18467	rs174549	A	G	0.32	-0.24	0.05	4.23e-11	50.3442086163752
L18476	rs2823575	G	A	0.099	0.31	0.07	1.19e-08	34.1535761341854
L18497	chr20_30942231_t_c	C	T	0.009	1.07	0.24	1.63e-08	40.8213818032739
L19132	rs11486143	A	G	0.009	-0.54	0.2	8.26e-09	10.2379091533259
L19258	rs144351550	T	C	0.02	0.79	0.15	2.38e-08	49.1032182454744
L19263	rs80123226	T	A	0.299	0.34	0.05	5.13e-16	67.8083505296825
L19263	rs1077834	C	T	0.211	0.3	0.05	7.85e-11	67.8083505296825
L19263	rs1522076	A	G	0.039	-0.63	0.11	1.93e-08	67.8083505296825
L19263	rs174529	C	T	0.383	0.17	0.05	3.77e-08	67.8083505296825
L19266	rs174592	G	A	0.387	-0.26	0.04	6.05e-11	64.8811437666042
L19503	rs4804285	G	A	0.235	-0.31	0.05	2.37e-12	70.0755993042375
L20675	rs160329	T	C	0.76	-0.3	0.05	1.11e-11	40.1316650296404
L20675	rs117355297	T	C	0.035	-0.59	0.12	3.23e-11	40.1316650296404
L20675	rs17528036	C	T	0.144	-0.21	0.06	2.29e-08	40.1316650296404
L20675	rs56789959	A	G	0.024	-0.43	0.14	2.29e-08	40.1316650296404
L20694	rs368292858	T	TC	0.011	-0.98	0.2	1.54e-08	41.7883435456226
L20699	rs2229540	G	A	0.055	-0.49	0.09	1.75e-14	40.8433235090583
L20699	rs117101417	A	C	0.075	0.33	0.08	3.31e-08	40.8433235090583
L21029	rs1055086	G	A	0.486	-0.26	0.04	1.62e-15	47.5293674389049
L21029	rs579459	T	C	0.776	-0.19	0.05	8.38e-10	47.5293674389049
L21184	rs12279180	C	T	0.067	0.43	0.09	1.23e-09	43.4798410742492
L21184	rs72836561	T	C	0.032	0.56	0.12	6.72e-09	43.4798410742492
L22001	rs61817724	C	A	0.304	0.17	0.05	6.22e-15	24.2419371906277
L22036	rs13022145	A	G	0.637	-0.23	0.04	6.05e-11	49.1022302643007
L22053	rs61817724	C	A	0.304	-0.14	0.04	5.39e-28	16.3756549038332
L22130	rs12932751	T	C	0.085	-0.21	0.05	9.17e-29	19.358529513668
L22130	rs74717592	T	C	0.019	-0.58	0.14	3.25e-08	19.358529513668
L22137	rs1047891	A	C	0.307	-0.46	0.04	1.22e-33	117.82845183396
L22137	rs16952714	A	G	0.228	0.35	0.05	9.15e-17	117.82845183396
L22137	rs76280606	T	C	0.06	0.42	0.09	1.4e-08	117.82845183396
L22138	rs7247977	C	T	0.395	-0.34	0.04	2.61e-22	78.053229022106
L22138	rs61161659	C	T	0.74	0.22	0.05	1.19e-08	78.053229022106
L22185	rs11047566	A	T	0.023	-0.8	0.14	7.36e-09	46.9171991929251
L22185	rs13099375	A	G	0.201	0.23	0.05	3.27e-08	46.9171991929251
L22194	rs79455083	A	G	0.044	0.56	0.1	1.9e-09	53.0567877540378
L27447	rs72836561	T	C	0.032	0.54	0.12	3.97e-08	36.0224202063841
L27710	rs1047891	A	C	0.307	0.23	0.04	1.86e-60	45.0876108038731
L27718	rs1047891	A	C	0.306	0.3	0.06	2.92e-20	77.820289180474
L27719	rs118063229	A	G	0.005	-1.52	0.31	7.95e-10	46.0705354221412
L30460	rs73231084	G	A	0.015	0.64	0.18	4.47e-08	23.989365037821
L31548	rs33966350	A	G	0.013	0.87	0.19	3.95e-08	38.7846826657599
L31555	rs13298800	A	G	0.014	0.85	0.18	7.59e-09	39.850688149364
L31932	rs1047891	A	C	0.307	-0.22	0.05	2.82e-57	41.171531881682
L31938	rs3822620	G	A	0.637	-0.2	0.05	3.6e-08	36.9026670890943
L31943	rs1126742	G	A	0.14	-0.47	0.06	4.37e-17	110.002687938775
L32197	rs66871014	A	G	0.426	-0.18	0.04	4.37e-08	31.5243216507305
L32198	rs1171614	C	T	0.776	-0.25	0.05	1e-10	43.4883386215695
L32306	rs73095627	A	G	0.045	0.43	0.1	1.35e-08	31.6193389251967
L32328	rs7552404	G	A	0.301	-0.47	0.04	3.39e-41	200.656342168087
L32346	rs76322570	A	C	0.083	-0.34	0.07	7.76e-09	35.0718120239618
L32350	rs11613331	A	G	0.552	-0.47	0.04	8.64e-43	139.25216684962
L32350	rs118097744	A	G	0.007	1.05	0.26	1.08e-08	139.25216684962
L32388	rs11211408	A	G	0.124	-0.34	0.06	5.26e-11	45.7722866240997
L32388	rs2995077	C	G	0.217	0.24	0.05	1.14e-08	45.7722866240997
L32390	rs6546869	A	G	0.217	0.47	0.04	6e-74	158.909356856793
L32391	rs201689002	A	ATCTG	0.012	-0.92	0.2	2.32e-08	40.1015724692819
L32405	rs1505101	C	T	0.288	-0.25	0.05	4.35e-12	51.5077014023449
L32412	rs7306541	G	A	0.27	0.28	0.08	1e-200	2663.65595531959
L32412	rs2393750	T	C	0.6	0.2	0.09	2.49e-10	2663.65595531959
L32412	rs10477531	T	C	0.467	1.27	0.3	5.83e-10	2663.65595531959
L32412	rs72862822	C	A	0.07	0.31	0.08	4.58e-08	2663.65595531959
L32412	rs147510582	C	T	0.008	0.64	0.04	4.93e-08	2663.65595531959
L32425	rs45446698	G	T	0.042	-0.57	0.1	1.67e-12	52.5669831012128
L32445	rs144068284	T	C	0.016	0.7	0.17	4.06e-09	30.6836385004602
L32446	rs1047891	A	C	0.312	-0.68	0.17	1.52e-14	484.961797814824
L32492	rs211723	T	C	0.699	-0.2	0.05	3.4e-10	33.5211242415437
L32497	rs111790575	G	A	0.863	0.55	0.06	3.36e-32	150.845178985784
L32504	rs174561	C	T	0.32	-0.8	0.2	4.7e-09	755.896034773353
L32553	rs20479	C	A	0.928	0.35	0.08	9.05e-09	32.5857291391495
L32562	rs2547239	C	T	0.822	-0.68	0.05	9.97e-49	306.403285038449
L32578	rs662138	G	C	0.174	-0.41	0.06	8.11e-15	99.4142759175832
L32586	rs887829	T	C	0.305	-0.17	0.05	3.59e-67	24.2872911456466
L32599	rs4149056	C	T	0.159	0.41	0.1	5.36e-39	70.9274436969077
L32599	rs112997117	C	T	0.053	0.4	0.09	8.66e-20	70.9274436969077
L32599	rs11045806	A	G	0.186	-0.35	0.05	4.93e-10	70.9274436969077
L32619	rs62128825	T	C	0.175	-0.34	0.05	7.61e-12	60.125797304888
L32619	rs6889699	T	C	0.139	0.32	0.06	8.71e-10	60.125797304888
L32620	rs4149056	C	T	0.159	0.63	0.2	5.13e-10	232.514683036814
L32698	rs12208357	T	C	0.076	-0.48	0.08	6.53e-13	65.4781737714872
L32807	rs4149056	C	T	0.16	-0.17	0.06	6.79e-19	60.581489970842
L32807	rs1820689	T	C	0.443	-0.32	0.06	2.25e-08	60.581489970842
L32815	rs174536	C	A	0.358	-0.31	0.05	2.08e-14	64.2362528007512
L32815	rs261334	C	G	0.792	0.23	0.05	4.61e-08	64.2362528007512
L32827	rs45446698	G	T	0.049	0.2	0.06	1.29e-30	12.2889366943533
L32827	rs72777898	C	G	0.031	0.38	0.08	2.85e-10	12.2889366943533
L32836	rs4253255	C	G	0.52	-0.19	0.04	1.23e-09	35.9329041374087
L32980	rs174561	C	T	0.32	-0.21	0.05	8.1e-12	38.3138950951118
L33132	rs10189885	G	A	0.218	-0.33	0.05	9.89e-54	49.2544830306565
L33132	rs61886778	A	T	0.183	0.19	0.06	1.45e-17	49.2544830306565
L33228	rs174564	G	A	0.36	-0.64	0.04	2.72e-73	455.540519474782
L33230	rs603424	A	G	0.179	-0.27	0.06	2.34e-08	42.8719268471397
L33364	rs1047891	A	C	0.307	-0.19	0.05	2.95e-09	30.5452929729457
L33387	rs174564	G	A	0.359	-0.57	0.04	8.21e-56	344.259989484871
L33441	rs662138	G	C	0.174	-0.54	0.06	8.99e-24	135.832628590786
L33441	rs113488591	G	C	0.024	1.03	0.14	8.26e-19	135.832628590786
L33441	rs80254170	G	A	0.078	-0.52	0.08	1.66e-16	135.832628590786
L33821	rs61896141	C	A	0.199	0.36	0.05	7.03e-16	68.6447192775825
L33821	rs4500751	T	C	0.301	-0.24	0.05	4.58e-11	68.6447192775825
L33871	rs174566	G	A	0.36	0.42	0.04	2.24e-32	173.237930967222
L33936	rs211723	T	C	0.699	-0.43	0.04	8.13e-36	134.611754841922
L33936	rs7679753	C	A	0.398	-0.3	0.04	2.09e-17	134.611754841922
L33941	rs211723	T	C	0.699	-0.35	0.05	2.44e-23	102.283317508077
L33941	rs7679753	C	A	0.397	-0.3	0.04	1.93e-19	102.283317508077
L33942	rs13431267	G	A	0.227	0.31	0.06	9.57e-12	68.3393612168088
L33943	rs6744398	G	A	0.22	0.57	0.04	5.38e-94	245.728212916432
L33946	rs34985488	G	A	0.071	-0.94	0.08	1.71e-41	162.321170757426
L33946	rs10189885	G	A	0.218	0.45	0.05	6.5e-26	162.321170757426
L33946	rs75082775	C	G	0.05	0.63	0.1	1.15e-12	162.321170757426
L33946	rs1165152	G	A	0.565	-0.23	0.04	8.28e-09	162.321170757426
L33949	rs715	C	T	0.3	0.27	0.06	3.3e-18	61.8435704397235
L33950	rs6719753	G	T	0.232	0.59	0.05	1.5e-48	277.277529720067
L33952	rs11950562	C	A	0.473	-0.22	0.04	1.03e-10	48.4136226773988
L33954	rs1801020	G	A	0.754	-0.44	0.05	1.26e-32	122.192037771986
L33954	rs4253255	C	G	0.52	-0.39	0.04	1.74e-27	122.192037771986
L33954	rs5030072	C	T	0.425	0.23	0.04	5.27e-11	122.192037771986
L33954	rs4351	A	G	0.479	-0.23	0.04	4.09e-09	122.192037771986
L33973	rs45446698	G	T	0.041	-0.36	0.1	3.43e-100	20.160391562572
L34214	rs174548	G	C	0.325	-0.23	0.05	7.85e-10	46.5247693305663
L34384	rs2055055	G	A	0.817	-0.25	0.06	2.72e-08	37.2897201690239
L34389	rs4921913	T	C	0.771	-0.45	0.1	4.93e-61	150.79212248317
L34393	rs72836561	T	C	0.032	0.64	0.12	8.57e-10	50.9789234233018
L34395	rs4921913	T	C	0.776	-0.89	0.2	2.92e-20	744.076028141529
L34396	rs117317625	A	G	0.126	-0.31	0.07	1.8e-08	42.3388373752305
L34400	rs1858426	T	C	0.032	-0.43	0.12	3.42e-08	22.688639416733
L34401	rs4921913	T	C	0.752	-0.23	0.05	7.06e-142	39.4114787711305
L34404	chr22_46436159_g_gggagaaggccccacctgc	GGGAGAAGGCCCCACCTGC	G	0.006	-1.25	0.28	3.94e-09	37.1852653835866
L34407	rs10075801	G	A	0.462	-0.25	0.04	7.37e-14	43.0238255084134
L34407	rs11638033	T	A	0.395	-0.19	0.04	1.02e-08	43.0238255084134
L34407	rs147989042	A	C	0.011	0.79	0.21	4.25e-08	43.0238255084134
L34409	rs72939920	T	A	0.231	-0.25	0.05	2.89e-08	44.4644733220571
L34419	rs174535	C	T	0.361	0.27	0.05	3.77e-13	68.1453426627134
L34424	rs35570672	C	T	0.77	0.32	0.07	1.07e-48	73.6895422319149
L34534	rs7679753	C	A	0.397	-0.21	0.04	6.16e-10	53.5705878144374
L34534	rs193537	C	T	0.303	-0.27	0.04	1.07e-08	53.5705878144374
L35114	rs6936608	T	G	0.524	-0.19	0.04	1.19e-08	35.1202518178031
L35114	rs8086528	A	G	0.045	0.44	0.11	1.94e-08	35.1202518178031
L35127	rs149267127	G	T	0.009	-1	0.23	6.38e-10	35.5611436809813
L35136	rs131793	A	G	0.809	0.68	0.05	7.49e-60	326.445346694314
L35153	rs142067230	AATAAATAC	A	0.047	-0.53	0.1	3.57e-08	50.542117899596
L35157	rs71510292	C	T	0.054	0.38	0.1	4.45e-08	29.3190353782218
L35160	rs72939920	T	A	0.231	0.14	0.04	4.47e-11	13.7300411892432
L35172	rs11541956	A	G	0.026	-2.17	0.12	1.25e-93	196.212461018776
L35172	rs656868	T	G	0.912	-0.35	0.07	1.14e-08	196.212461018776
L35172	rs7209563	A	C	0.99	-0.36	0.25	2.87e-08	196.212461018776
L35172	rs57634889	C	T	0.01	-1.14	0.21	3.74e-08	196.212461018776
L35186	rs99780	T	C	0.36	0.81	0.27	9.78e-20	261.725417232532
L35186	rs58310495	T	C	0.159	0.21	0.05	3.62e-11	261.725417232532
L35186	rs1532085	G	A	0.609	-0.19	0.05	3.14e-09	261.725417232532
L35186	rs261334	C	G	0.792	0.23	0.05	3.33e-08	261.725417232532
L35253	rs76019116	AT	A	0.279	-0.36	0.11	4.98e-08	107.70680556598
L35436	rs1047891	A	C	0.311	-0.14	0.04	8.09e-36	49.8754231675008
L35436	rs11161430	T	C	0.335	0.3	0.05	4.64e-14	49.8754231675008
L35482	rs7849270	G	A	0.706	-0.28	0.05	3.42e-12	65.8689087441735
L35628	rs62167050	T	C	0.044	0.46	0.11	3.45e-08	35.4870290465697
L35631	rs1077835	G	A	0.21	0.39	0.05	2.15e-19	115.307141502307
L35631	rs2043085	C	T	0.611	0.34	0.04	5.37e-19	115.307141502307
L35669	rs1871395	G	A	0.158	-0.22	0.05	1.06e-37	76.5491603558107
L35669	rs4148998	A	G	0.136	-0.25	0.06	7.08e-13	76.5491603558107
L35669	rs10890427	T	C	0.132	-0.41	0.06	7.45e-12	76.5491603558107
L35669	rs2995077	C	G	0.217	-0.28	0.05	1.16e-09	76.5491603558107
L35669	rs1737758	G	C	0.628	0.39	0.09	1.96e-08	76.5491603558107
L35678	rs1871395	G	A	0.159	-0.31	0.06	3.56e-36	95.6791694946322
L35678	rs3794319	G	A	0.138	-0.38	0.06	4.44e-12	95.6791694946322
L35678	rs1737758	G	C	0.628	-0.42	0.11	6.13e-09	95.6791694946322
L35678	rs2995077	C	G	0.217	-0.25	0.05	1.76e-08	95.6791694946322
L35718	rs61896141	C	A	0.199	0.35	0.06	7.02e-12	79.5728326272479
L36098	rs151334273	A	G	0.007	0.93	0.28	1.83e-08	23.8291967729608
L36593	rs102274	C	T	0.357	0.28	0.05	1.03e-17	73.106840681201
L36594	rs2576452	C	T	0.574	0.26	0.04	3.22e-13	64.3630513801226
L36594	rs1535	G	A	0.356	0.25	0.05	4.83e-09	64.3630513801226
L36600	rs174535	C	T	0.36	0.4	0.04	5.82e-32	155.849927451116
L36746	rs61809612	A	G	0.558	-0.19	0.04	3.06e-09	30.281481456586
L36746	rs28559311	C	T	0.166	0.21	0.06	3.29e-08	30.281481456586
L36747	rs11613331	A	G	0.553	-0.44	0.04	4.26e-40	207.240243255837
L36752	rs9903150	C	T	0.078	-0.58	0.08	8.25e-21	99.5549717907574
L36754	rs58310495	T	C	0.159	0.18	0.05	2.98e-09	17.1143484482982
L36808	rs117073327	T	C	0.046	-0.45	0.1	1.43e-08	45.4074711814006
L36808	rs13184057	T	G	0.361	-0.24	0.04	3.78e-08	45.4074711814006
L36845	rs8071761	G	A	0.193	-0.23	0.06	1.25e-08	32.8053987700334
L36850	rs55971546	T	C	0.048	0.45	0.09	4.28e-08	36.9197402422953
L37058	rs4775633	A	G	0.514	0.45	0.04	7.57e-38	137.281416219788
L37058	rs8054670	C	T	0.226	-0.25	0.05	1.49e-09	137.281416219788
L37097	rs2405522	G	A	0.815	-0.26	0.06	1.9e-12	40.7439558156314
L37104	rs7907226	C	G	0.17	0.29	0.06	5.19e-09	47.5989192628435
L37186	rs45446698	G	T	0.019	-1.11	0.17	1.51e-19	65.9382080246212
L37186	rs7438491	C	G	0.313	-0.2	0.04	1.11e-09	65.9382080246212
L37190	rs45446698	G	T	0.041	-0.67	0.1	1.34e-50	148.319018644539
L37190	rs2547237	T	C	0.819	-0.57	0.07	3.1e-13	148.319018644539
L37198	rs2547230	T	A	0.165	-0.25	0.05	7.49e-09	34.311336803513
L37200	rs774631926	CAA	C	0.029	0.4	0.11	2.45e-08	17.8037303174428
L37202	rs2547237	T	C	0.819	-0.53	0.05	1.27e-29	177.877292373856
L37207	rs296365	G	C	0.698	0.21	0.05	2.06e-08	37.0931858954768
L37209	rs45446698	G	T	0.042	-0.18	0.07	1.58e-43	64.2368081735423
L37209	rs212099	A	T	0.177	-0.45	0.07	2.38e-24	64.2368081735423
L37210	rs148982377	C	T	0.044	-0.52	0.11	4.44e-09	45.5778112049233
L37211	rs45446698	G	T	0.042	-0.51	0.1	2.41e-09	41.8585742505624
L37231	rs174548	G	C	0.325	-0.25	0.05	2.35e-11	55.2058799903607
L37418	rs138560147	T	C	0.042	0.52	0.1	1.49e-09	43.5530514224601
L37432	rs6602130	T	C	0.537	0.26	0.04	8.26e-11	68.1074210399179
L37443	rs77207840	G	A	0.011	0.94	0.2	2.69e-08	38.3811641460818
L37496	rs4921913	T	C	0.771	0.36	0.09	1.66e-71	93.9035022957057
L37529	rs7259572	G	T	0.795	-0.27	0.05	2.89e-10	44.0842513016944
L37529	rs174548	G	C	0.325	-0.21	0.05	1.86e-09	44.0842513016944
L37752	rs78745497	G	A	0.018	-0.72	0.16	1.05e-09	43.8959843226391
L37752	rs147143755	G	A	0.031	-0.64	0.13	9.48e-09	43.8959843226391
L38102	rs1571138	G	A	0.798	0.42	0.05	5.15e-23	118.06575308328
L38168	rs45446698	G	T	0.043	1.18	0.1	2.07e-47	160.583138489777
L38168	rs10128455	C	T	0.474	-0.23	0.04	3.34e-08	160.583138489777
L38178	rs211710	A	G	0.697	-0.36	0.04	7.19e-29	80.3165201476078
L38178	rs7679753	C	A	0.397	-0.21	0.04	3.05e-08	80.3165201476078
L38637	rs1047891	A	C	0.307	-0.23	0.06	2.85e-31	44.2563880666633
L38637	rs34678577	C	A	0.134	-0.11	0.05	1.01e-08	44.2563880666633
L38637	rs6823691	T	G	0.578	0.28	0.05	3.06e-08	44.2563880666633
L38667	rs1047891	A	C	0.307	0.5	0.04	3.98e-36	122.871732136683
L38667	rs1658972	T	C	0.151	-0.36	0.06	1.96e-14	122.871732136683
L38667	rs7237806	A	T	0.313	0.21	0.05	4.66e-08	122.871732136683
L39592	rs2064080	C	T	0.244	0.32	0.06	3.89e-14	76.8739296371906
L40010	rs4362	C	T	0.482	-0.22	0.06	1.22e-18	125.129800132415
L40010	rs635634	C	T	0.802	-0.53	0.14	3.74e-11	125.129800132415
L40016	rs4331	G	A	0.472	-0.43	0.04	3.86e-28	133.539524011708
L40016	rs61751507	T	C	0.045	0.57	0.1	6.98e-12	133.539524011708
L40033	rs4343	A	G	0.461	-0.36	0.04	2.43e-21	90.6361361365729
L40033	rs3796888	C	T	0.542	0.33	0.05	2.68e-16	90.6361361365729
L40033	rs143218202	G	A	0.013	-0.77	0.19	2.45e-08	90.6361361365729
L40033	rs7680722	T	C	0.956	-0.52	0.11	3.03e-08	90.6361361365729
L40049	rs4253255	C	G	0.52	-0.3	0.04	2.58e-19	78.0265515528949
L40049	rs2545801	C	T	0.756	-0.28	0.05	1.21e-14	78.0265515528949
L40097	rs180805372	C	T	0.008	-0.82	0.23	2.21e-09	21.1218470029663
L40473	rs3769835	A	G	0.231	1.03	0.27	1.31e-09	629.219673842736
L40473	rs1501352	G	A	0.277	0.19	0.05	2.02e-08	629.219673842736
L40708	rs187885184	T	C	0.01	0.69	0.21	4.35e-08	18.6332871385318
L40730	rs11635800	A	C	0.03	0.59	0.13	4.68e-08	40.4882120530314
L40731	rs1801020	G	A	0.754	-0.54	0.05	3.86e-45	223.956524237744
L40731	rs4253255	C	G	0.52	-0.51	0.04	8.3e-44	223.956524237744
L40731	rs5030072	C	T	0.426	0.19	0.04	1.66e-08	223.956524237744
L41530	rs1055086	G	A	0.485	-0.3	0.04	1.13e-17	56.4536916744204
L41530	rs79695153	G	A	0.009	-0.97	0.23	2.34e-09	56.4536916744204
L41530	rs115478735	T	A	0.193	-0.24	0.05	2.73e-09	56.4536916744204
L42049	rs112838627	C	A	0.1	-0.35	0.07	8.55e-09	48.3528799739694
L42049	rs8192297	C	T	0.127	-0.34	0.07	2.96e-08	48.3528799739694
L42049	rs76665288	A	G	0.008	1.16	0.24	4.84e-08	48.3528799739694
L42072	rs1879056	T	C	0.804	-0.26	0.06	7.6e-10	42.9896757523812
L42072	rs4295	G	C	0.62	0.21	0.04	1.36e-09	42.9896757523812
L42087	rs28556968	A	T	0.246	0.29	0.06	5.94e-10	63.0536582363945
L42092	rs715	C	T	0.3	-0.24	0.06	8.2e-47	23.5634833828319
L42092	rs1571138	G	A	0.797	0.17	0.05	8.98e-14	23.5634833828319
L42092	rs117814954	T	G	0.014	0.22	0.06	8.35e-09	23.5634833828319
L42374	rs10211524	A	G	0.408	0.17	0.04	4.01e-09	27.7222328221161
L42398	rs1077835	G	A	0.21	0.38	0.05	1.44e-18	112.254327123298
L42398	rs2043085	C	T	0.61	0.34	0.04	7.52e-18	112.254327123298
L42446	rs174535	C	T	0.36	0.33	0.04	2.3e-18	67.9111007912816
L42446	rs12720922	A	G	0.167	-0.23	0.06	2.72e-08	67.9111007912816
L42448	rs80123226	T	A	0.3	0.29	0.05	6.98e-10	61.1497452754212
L42448	rs77176735	G	A	0.059	0.46	0.09	1.21e-09	61.1497452754212
L42449	rs174564	G	A	0.36	0.41	0.04	1e-34	131.816524038501
L42449	rs1077834	C	T	0.209	0.41	0.05	4.61e-18	131.816524038501
L42449	rs2043085	C	T	0.611	0.36	0.04	1.55e-17	131.816524038501
L42449	rs77176735	G	A	0.059	0.4	0.09	1.49e-08	131.816524038501
L42450	rs174564	G	A	0.36	-0.71	0.04	3.52e-91	592.439832336847
L42459	rs112140764	GCA	G	0.021	0.68	0.15	1.32e-08	37.9489030426299
L42463	rs17101394	A	G	0.156	0.54	0.05	8.87e-30	162.852742002721
L43249	rs10201159	C	T	0.22	-0.69	0.04	1e-200	382.418594025683
L43255	rs10201159	C	T	0.255	0.49	0.04	5.55e-108	196.551064651106
L43256	rs10197755	A	T	0.246	0.21	0.05	6.92e-36	21.9058725598364
L43256	rs761502	C	T	0.961	0.23	0.06	7.73e-09	21.9058725598364
L43256	rs34032619	A	G	0.068	0.31	0.05	3.45e-08	21.9058725598364
L43343	rs10189885	G	A	0.217	-0.6	0.05	6.72e-77	226.438173057442
L43343	rs7042249	A	G	0.514	-0.48	0.04	1.74e-08	226.438173057442
L43343	rs5768565	C	T	0.3	-0.22	0.07	2.59e-08	226.438173057442
L43488	rs6804368	G	A	0.438	0.18	0.05	5.84e-14	23.2372583484849
L43488	rs9524869	G	C	0.203	-0.23	0.04	9.68e-14	23.2372583484849
L43488	rs149324252	A	G	0.027	-0.16	0.05	1.38e-11	23.2372583484849
L43761	rs2645074	G	A	0.303	0.23	0.05	1.94e-08	44.7494493169844
L43802	rs1153854	G	A	0.255	-0.23	0.05	8.85e-10	40.1617626142087
L43807	rs6742078	T	G	0.304	0.23	0.08	7.2e-87	44.8346292400324
L44563	rs174549	A	G	0.32	-0.27	0.05	8.09e-13	64.1550529833541
L44630	rs174549	A	G	0.32	-0.44	0.13	9e-21	99.8904403240115
L44630	rs1800588	T	C	0.206	0.16	0.05	7.58e-09	99.8904403240115
L44633	rs1532085	G	A	0.61	0.22	0.04	5.29e-09	38.2935640968062
L44633	rs1077835	G	A	0.21	0.21	0.05	7.59e-09	38.2935640968062
L44664	rs8012	G	A	0.553	0.34	0.04	2.61e-22	66.588425892201
L44664	rs4873099	T	G	0.516	0.27	0.04	5.32e-13	66.588425892201
L44664	rs11581518	G	A	0.229	-0.23	0.05	6.04e-11	66.588425892201
L44664	rs55936281	T	C	0.294	-0.2	0.05	3.01e-09	66.588425892201
L44664	rs715	C	T	0.298	-0.2	0.05	1.32e-08	66.588425892201
L44872	rs7553073	G	A	0.114	-0.25	0.07	3.44e-09	35.2672117368718
L44872	rs9633775	A	G	0.133	-0.31	0.06	3.55e-08	35.2672117368718
L44876	rs72669165	C	T	0.27	0.23	0.05	5.03e-09	44.1767391678071
L44876	rs4807971	G	A	0.563	-0.18	0.04	5.2e-09	44.1767391678071
L44876	rs6826023	G	A	0.059	-0.49	0.09	2.45e-08	44.1767391678071
L44877	rs34997179	A	G	0.22	0.2	0.05	9.92e-09	27.253560883813
L44878	rs13409366	G	A	0.226	0.17	0.04	5.95e-49	69.4908982824879
L44878	rs7208714	G	A	0.248	-0.45	0.08	1.86e-15	69.4908982824879
L44878	rs4785581	A	C	0.42	0.28	0.05	7.28e-09	69.4908982824879
L44878	rs113086131	T	C	0.009	0.19	0.04	4.46e-08	69.4908982824879
L45095	rs111805756	T	C	0.009	-1.09	0.21	1.27e-08	42.3950275483216
L45452	rs1077835	G	A	0.21	0.39	0.05	1.7e-19	80.5389311000129
L45452	rs1532085	G	A	0.61	0.28	0.04	3.5e-14	80.5389311000129
L45452	rs6993403	C	G	0.071	-0.41	0.08	3.24e-08	80.5389311000129
L45675	rs9789571	A	G	0.362	-0.19	0.04	4.43e-09	33.2033622616307
L46115	rs2547237	T	C	0.819	-0.3	0.05	1.15e-10	41.5104223797934
L46115	rs1165190	G	A	0.549	0.18	0.04	1.64e-08	41.5104223797934
L46115	rs2421941	A	G	0.613	-0.19	0.04	3.54e-08	41.5104223797934
L46144	rs358236	C	T	0.851	0.86	0.05	1.95e-66	189.97185349253
L46144	rs12154026	C	T	0.088	0.35	0.08	3.95e-09	189.97185349253
L46144	rs139817447	C	A	0.005	1.36	0.3	4.89e-08	189.97185349253
L46146	rs71701988	A	AAT	0.41	0.18	0.04	3.15e-09	31.1806453170218
L46165	rs139386877	T	C	0.033	-0.62	0.12	2.95e-08	49.2440737418613
L46223	rs72939920	T	A	0.231	-0.43	0.05	1.58e-24	85.7661596166961
L46223	rs2569265	C	T	0.291	0.19	0.05	4.41e-08	85.7661596166961
L46225	rs10774021	T	C	0.643	-0.27	0.04	5.76e-17	47.2539056277255
L46225	rs1047891	A	C	0.306	-0.2	0.04	1.3e-09	47.2539056277255
L46225	rs73058498	G	T	0.086	0.33	0.07	4.88e-09	47.2539056277255
L46260	rs184212198	G	A	0.009	-0.8	0.21	1.3e-09	22.6112923086086
L46266	rs1165192	T	C	0.553	-0.23	0.04	1.22e-12	52.5823744038516
L46325	rs11246066	A	C	0.175	-0.22	0.06	2.67e-08	27.7518753337265
L46360	rs6742078	T	G	0.304	0.22	0.06	9.93e-25	40.9409720988056
L46363	rs8061485	C	T	0.258	-0.25	0.05	3.66e-10	48.0026401781429
L46366	rs1481012	G	A	0.103	0.47	0.07	6.04e-18	59.3290040180645
L46366	rs11145477	A	G	0.191	0.23	0.06	4.52e-08	59.3290040180645
L46367	rs58310495	T	C	0.159	-0.27	0.05	2.26e-46	122.32914636953
L46367	rs4149006	T	G	0.136	-0.21	0.06	3.49e-15	122.32914636953
L46367	rs2995076	G	A	0.221	0.61	0.06	2.68e-09	122.32914636953
L46368	rs1481012	G	A	0.103	0.56	0.07	7.82e-25	120.440724912026
L46384	rs73069030	G	A	0.168	-0.15	0.04	1.93e-09	12.3936182271594
L46388	rs151154986	A	G	0.031	-1.17	0.13	9.03e-26	84.215827733052
L46388	rs11204914	A	G	0.61	-0.2	0.04	6.97e-09	84.215827733052
L46388	rs35779268	A	G	0.152	0.28	0.06	2.07e-08	84.215827733052
L46388	rs7854574	G	A	0.118	0.35	0.07	3.38e-08	84.215827733052
L46390	rs73069030	G	A	0.168	0.31	0.06	2.08e-10	54.0537168672011
L46398	rs61817724	C	A	0.304	0.67	0.17	1.66e-22	459.164928222557
L46406	rs4335	A	G	0.47	-0.41	0.04	1.38e-28	98.5021265906834
L46406	rs61751507	T	C	0.045	0.76	0.1	8.07e-22	98.5021265906834
L46406	rs635634	C	T	0.801	-0.22	0.05	1.61e-11	98.5021265906834
L46406	rs74821221	A	G	0.015	-0.8	0.17	2.27e-10	98.5021265906834
L46410	rs4705857	T	C	0.312	-0.22	0.05	1.46e-10	41.5480098315247
L46412	rs74821221	A	G	0.016	-0.7	0.17	2.9e-09	30.9182654957246
L46412	rs73590394	C	T	0.115	-0.29	0.07	8.2e-09	30.9182654957246
L46412	rs4343	A	G	0.462	-0.16	0.04	4.39e-08	30.9182654957246
L46443	rs6742078	T	G	0.304	0.22	0.06	2.44e-30	40.9409720988056
L46456	rs3738848	A	G	0.231	-0.29	0.05	1.02e-12	60.3046830238466
L46458	rs13410232	T	A	0.219	0.2	0.04	1.21e-62	145.882101188276
L46458	rs7178912	G	A	0.798	0.6	0.05	3.06e-08	145.882101188276
L46459	rs181077751	A	G	0.006	-1.33	0.32	2.48e-08	42.2031650690214
L46460	rs112881196	G	C	0.038	-0.82	0.11	1.15e-19	74.6298440915635
L46460	rs77061188	T	C	0.089	-0.42	0.08	4.24e-11	74.6298440915635
L46460	rs187602166	T	A	0.016	-0.89	0.17	3.18e-10	74.6298440915635
L46471	rs2817188	G	A	0.57	-0.28	0.04	2.87e-28	67.6678971497105
L46471	rs7552404	G	A	0.3	-0.25	0.05	1.19e-15	67.6678971497105
L46486	rs2804397	G	A	0.955	0.26	0.1	2.02e-12	24.5073830897839
L46486	rs7306033	G	A	0.144	0.3	0.08	2.38e-09	24.5073830897839
L46486	rs2011425	G	T	0.085	-0.23	0.06	3.47e-09	24.5073830897839
L46490	rs184408661	C	G	0.009	0.93	0.22	4.35e-08	30.6815503836689
L46493	rs6742078	T	G	0.305	0.53	0.15	4.07e-66	264.695355382339
L46497	rs1165213	A	G	0.564	0.24	0.04	1.26e-14	57.0835711266423
L46500	rs11572095	G	A	0.28	0.25	0.05	1.08e-11	43.9420600482719
L46500	rs145462584	G	A	0.01	1.02	0.21	1.47e-08	43.9420600482719
L46500	rs3942996	A	T	0.108	0.3	0.07	3.91e-08	43.9420600482719
L46517	rs6742078	T	G	0.304	0.2	0.06	5.26e-67	15.398522921082
L46517	rs72724634	C	T	0.019	-0.19	0.05	4.49e-08	15.398522921082
L46517	rs111406654	G	A	0.04	-0.25	0.09	4.85e-08	15.398522921082
L46537	rs10766469	C	G	0.586	0.2	0.04	1.95e-12	35.9377736546198
L46537	rs10923823	T	C	0.553	-0.18	0.04	1.47e-09	35.9377736546198
L46547	rs13375749	C	T	0.229	0.34	0.05	3.64e-13	64.2209559464874
L46547	rs146203232	T	C	0.078	0.38	0.08	2.76e-08	64.2209559464874
L46548	rs1047891	A	C	0.307	-0.21	0.06	7.72e-34	20.9841060951433
L46548	rs1658972	T	C	0.151	-0.19	0.05	2.71e-11	20.9841060951433
L46548	rs12208357	T	C	0.076	0.15	0.05	1.02e-09	20.9841060951433
L46588	rs6465750	T	C	0.069	-0.93	0.08	3.09e-43	149.335523678617
L46588	rs4149056	C	T	0.16	0.44	0.06	6.88e-23	149.335523678617
L46588	rs10278040	A	G	0.061	-0.45	0.09	8.21e-10	149.335523678617
L46590	rs5832792	GTGTGCTGTGCTGTGTGTGC	G	0.445	-0.15	0.04	3.88e-08	22.0055340042313
L46592	rs376132154	T	C	0.209	-0.26	0.05	4.68e-08	44.7640369457832
L46597	rs72754974	G	A	0.073	-0.34	0.08	3.01e-09	31.1208604390535
L46599	rs2547237	T	C	0.819	-0.62	0.05	4.23e-42	251.847834789873
L46601	rs76712439	T	C	0.036	-0.8	0.12	9.88e-14	91.0197522992555
L46602	rs6497490	T	G	0.852	0.36	0.05	7.65e-16	52.5930908936343
L46602	rs6959033	G	A	0.058	0.47	0.09	9.95e-09	52.5930908936343
L46602	rs148153141	G	A	0.018	-0.71	0.17	1.3e-08	52.5930908936343
L46603	rs6742078	T	G	0.304	0.37	0.04	1.94e-48	120.405566069122
L46604	rs58310495	T	C	0.159	0.59	0.06	2.1e-40	129.582238491366
L46604	rs7976818	T	C	0.206	-0.27	0.05	8.06e-13	129.582238491366
L46608	rs9804708	T	G	0.24	-0.22	0.06	4.1e-10	35.1924436058875
L46610	rs6884637	G	A	0.07	0.42	0.09	1.19e-09	46.0270503939725
L46612	rs8050812	C	T	0.73	0.36	0.05	6.95e-15	105.416481500154
L46616	rs62111897	A	G	0.032	0.49	0.12	3.54e-10	29.5643745099263
L46618	rs61817724	C	A	0.304	-0.24	0.05	1.07e-10	48.9175656432847
L46619	rs34590086	C	G	0.237	-0.25	0.05	3.92e-08	45.2819344357438
L46623	rs74673038	A	C	0.036	1.46	0.35	3.25e-08	178.29689842486
L46623	rs117251267	C	T	0.017	0.43	0.1	3.69e-08	178.29689842486
L46624	rs316020	G	A	0.903	-0.22	0.04	8.76e-104	27.4350497394684
L46624	rs1171615	T	C	0.77	-0.26	0.04	8.11e-16	27.4350497394684
L46624	rs35804713	A	G	0.112	-0.2	0.04	9.06e-09	27.4350497394684
L46628	rs7549167	C	T	0.3	0.25	0.05	1.97e-08	52.783055198973
L46632	rs12001437	C	T	0.355	0.16	0.04	3.73e-08	23.2269538176199
L46633	rs7780066	A	G	0.795	-0.29	0.05	3.28e-13	50.6296975136453
L46633	rs4694745	A	G	0.29	-0.23	0.05	1.63e-08	50.6296975136453
L46634	rs78014292	A	G	0.061	0.44	0.1	2.84e-08	44.4103145905317
L46649	rs117741019	A	G	0.021	0.68	0.15	1.18e-08	37.9489030426299
L46657	rs9429103	A	G	0.133	0.36	0.06	3.3e-14	48.8504480545659
L46657	rs76808777	C	T	0.029	-0.56	0.13	3.9e-08	48.8504480545659
L46661	rs62380684	A	G	0.006	-1.27	0.32	3.24e-09	38.4082417438806
L46662	rs115961419	C	G	0.035	-0.47	0.11	8.5e-09	38.7808994355869
L46662	rs10274304	A	G	0.78	-0.26	0.05	1.01e-08	38.7808994355869
L46668	rs1042499	C	T	0.057	-0.49	0.1	2.12e-09	51.8774084636343
L46681	rs145538420	T	C	0.188	-0.42	0.07	2.91e-19	73.6044169969117
L46681	rs11045832	A	C	0.168	-0.24	0.05	1.2e-17	73.6044169969117
L46683	rs9924150	G	A	0.866	0.25	0.06	1.22e-08	28.8198148239285
L46689	rs536203979	A	T	0.009	-0.76	0.25	4.24e-08	20.3837403308283
L46692	rs27044	C	G	0.739	0.21	0.05	4.97e-20	33.8858177168429
L46693	rs72754572	C	A	0.09	0.38	0.07	3.05e-10	47.4339681265871
L46696	rs4335	A	G	0.471	0.22	0.04	6.37e-09	34.7953252961859
L46696	rs114877881	A	C	0.06	-0.35	0.09	4.29e-08	34.7953252961859
L46696	rs140266896	T	C	0.018	-0.6	0.17	4.75e-08	34.7953252961859
L46698	rs27044	C	G	0.739	-0.24	0.06	2.83e-81	27.6143032970332
L46698	rs41276924	G	A	0.123	-0.3	0.05	9.44e-14	27.6143032970332
L46698	rs76547470	A	G	0.047	-0.16	0.05	6.2e-09	27.6143032970332
L46698	rs113641878	T	C	0.248	-0.16	0.04	9.16e-09	27.6143032970332
L46701	rs62317882	C	T	0.656	-0.84	0.04	7.22e-124	500.05849770487
L46701	rs1165153	G	A	0.568	0.42	0.04	1.69e-33	500.05849770487
L46701	rs62317004	T	C	0.315	0.45	0.04	5.88e-32	500.05849770487
L46701	rs149044591	C	T	0.016	-0.65	0.18	1.1e-09	500.05849770487
L46751	rs79082973	T	C	0.057	-0.46	0.09	2.25e-08	45.5761956355683
L46798	rs964184	C	G	0.869	0.37	0.06	7.44e-14	62.992555854757
L46799	rs11820589	A	G	0.063	0.63	0.09	1.4e-13	96.260183090637
L46894	rs80078229	G	A	0.023	0.98	0.14	6.07e-22	95.719105505732
L46894	rs185464627	T	G	0.018	-1.14	0.15	8.91e-18	95.719105505732
L46904	rs8014023	G	A	0.441	-0.37	0.04	9.61e-26	141.724928120233
L46914	rs6742078	T	G	0.305	0.39	0.05	2.22e-46	134.959904462687
L46997	rs62394295	A	G	0.12	0.36	0.07	5.23e-16	55.1016521334025
L46998	rs7868088	G	A	0.119	-0.4	0.09	3.56e-08	67.9681520289813
L47000	rs7541058	T	C	0.287	0.23	0.04	1.47e-09	43.3286855896017
L47013	rs1047891	A	C	0.308	0.34	0.05	1.07e-55	101.485348487169
L47026	rs7910432	G	A	0.187	0.32	0.06	3.47e-11	57.0061336064438
L47026	rs3766195	A	G	0.135	0.32	0.06	2.71e-09	57.0061336064438
L47072	rs8061485	C	T	0.258	-0.25	0.05	6.95e-11	38.9944091344237
L47072	rs1545451	G	A	0.469	-0.17	0.04	2.73e-08	38.9944091344237
L47112	rs151042642	T	C	0.063	0.9	0.09	9.13e-38	128.505597733718
L47112	rs45446698	G	T	0.041	-0.51	0.11	4.34e-10	128.505597733718
L47153	rs150747672	A	G	0.005	0.24	0.05	2.06e-08	529.034684544554
L47153	rs72804007	A	T	0.24	-0.98	0.27	3.14e-08	529.034684544554
L47417	rs6007794	A	G	0.033	0.33	0.07	1.53e-47	10.2575973448421
L47417	rs117135869	T	C	0.012	0.38	0.11	1.19e-12	10.2575973448421
L47594	rs117174873	C	T	0.006	-1.22	0.3	2.04e-09	35.3899174049659
L47640	rs78176967	T	G	0.063	1.14	0.08	1.17e-55	199.023737660714
L47640	rs17127435	G	A	0.146	-0.25	0.06	2.35e-09	199.023737660714
L47642	rs61797307	T	C	0.293	0.27	0.05	5.17e-09	60.9784298244759
L47651	rs34248556	C	T	0.681	0.22	0.04	3.47e-108	163.331720768088
L47651	rs62317004	T	C	0.327	0.22	0.06	1.56e-21	163.331720768088
L47651	rs59205959	A	G	0.169	-0.75	0.19	6.07e-21	163.331720768088
L47656	rs112196763	T	TAC	0.461	-0.21	0.05	2.9e-08	43.8727382463768
L47687	chr3_194706162_cgtgt_c	C	CGTGT	0.009	-0.78	0.23	3.84e-08	21.4826105752473
L47715	rs75461554	T	C	0.207	0.26	0.05	6.49e-10	47.8858157176725
L47715	rs13107325	T	C	0.079	0.41	0.08	3.63e-09	47.8858157176725
L47718	rs10952289	C	T	0.324	0.39	0.04	2.09e-22	103.231672872166
L47718	rs4725969	T	C	0.338	-0.33	0.04	7.18e-17	103.231672872166
L47718	rs10776676	G	A	0.851	0.29	0.06	2.36e-10	103.231672872166
L47787	rs184198384	T	C	0.006	-1.29	0.25	1.21e-10	39.6521665504128
L47788	rs7601356	C	T	0.35	-0.2	0.07	3.03e-98	50.2200556780932
L47788	rs6684114	G	A	0.3	-0.27	0.08	4.93e-14	50.2200556780932
L47801	rs5760119	C	G	0.596	-0.48	0.04	5.06e-34	117.156586818477
L47801	rs2759009	T	C	0.694	-0.21	0.05	1.33e-13	117.156586818477
L47801	rs8054775	T	G	0.11	0.34	0.07	1.9e-08	117.156586818477
L47804	rs139878157	A	G	0.008	-1.22	0.23	2.24e-08	47.3747418830755
L47821	rs111790575	G	A	0.863	0.16	0.04	1.06e-17	32.3987281209614
L47821	rs11626972	G	A	0.389	0.25	0.05	3.28e-17	32.3987281209614
L47821	rs12566232	C	A	0.277	0.17	0.04	2.94e-08	32.3987281209614
L47888	rs2147312	G	A	0.277	-0.23	0.05	2.15e-08	42.3855120891315
L47993	rs147143755	G	A	0.031	-0.66	0.13	3.12e-08	52.6178217488335
L48067	rs151154986	A	G	0.031	-1.19	0.12	7.82e-27	182.069530850313
L48152	rs139960375	C	T	0.007	1.29	0.26	4.4e-08	46.3697270561645
L48153	rs1260326	C	T	0.59	-0.39	0.04	1.01e-29	155.525872589882
L48159	rs117101417	A	C	0.075	0.34	0.08	4.31e-08	31.917278183423
L48160	rs117101417	A	C	0.075	0.44	0.08	4.68e-09	54.0476232559
L48168	rs1260326	C	T	0.588	-0.23	0.04	9.36e-15	51.5049889764837
L48187	chr12_7137795_tga_t	T	TGA	0.018	-0.41	0.16	2.61e-08	11.7053110243112
L48217	rs277650	C	T	0.654	-0.17	0.04	6e-09	25.9484892364383
L48255	rs115470013	T	C	0.033	0.61	0.12	1.66e-08	47.6300354167898
L48312	rs2547239	C	T	0.822	-0.43	0.05	4.05e-30	71.865643390617
L48312	rs138625872	T	A	0.014	0.72	0.17	3.61e-08	71.865643390617
L48407	rs7141433	T	C	0.115	0.16	0.04	1.76e-12	32.7568421920703
L48407	rs149640395	T	C	0.113	0.18	0.05	2e-08	32.7568421920703
L48407	rs114266535	C	A	0.019	0.39	0.07	2.82e-08	32.7568421920703
L48407	rs34340261	A	T	0.015	1.24	0.24	4.18e-08	32.7568421920703
L48434	rs13431529	C	G	0.226	0.49	0.04	7.93e-191	179.551095997381
L48441	rs141471965	T	C	0.103	0.49	0.07	7.62e-21	90.9019061024216
L48490	rs8008068	G	A	0.153	0.37	0.06	6.37e-14	68.8307561802598
L48490	rs4804285	G	A	0.235	-0.29	0.05	1.98e-11	68.8307561802598
L48491	rs922442	G	A	0.503	-0.29	0.04	1.93e-16	85.9447840454991
L48492	rs62566560	T	C	0.104	-0.25	0.08	1.34e-08	23.0755682186104
L48537	rs61997624	T	C	0.133	0.33	0.06	5.58e-10	48.3681226373079
L48537	rs55649245	A	G	0.309	-0.24	0.05	1.44e-08	48.3681226373079
L48537	rs113188355	T	C	0.025	0.63	0.14	4.55e-08	48.3681226373079
L48782	rs139591135	T	TATAC	0.3	0.19	0.04	4.95e-08	30.1442430125564
L48885	rs200281607	C	CTGTGTG	0.122	0.26	0.07	3.46e-08	28.7726061822116
L48992	rs61817724	C	A	0.304	0.34	0.07	4.66e-41	84.6182542613917
L48992	rs211723	T	C	0.699	0.27	0.06	1.89e-29	84.6182542613917
L49515	rs35128285	T	C	0.017	0.75	0.17	4.83e-08	37.5154408485221
L49583	rs174564	G	A	0.36	-0.43	0.04	2.28e-33	91.3555307260417
L49583	rs142778360	C	T	0.006	1.18	0.32	1.82e-09	91.3555307260417
L49583	rs141084479	C	T	0.022	0.7	0.15	3.81e-08	91.3555307260417
L49613	rs3848666	C	G	0.165	-0.26	0.06	1.1e-09	39.7036320455077
L49613	rs11136305	T	C	0.699	-0.22	0.05	4.64e-08	39.7036320455077
L49681	rs6545578	C	T	0.837	0.28	0.06	1.18e-08	42.8019165032064
L49689	chr12_76797941_ccaca_c	C	CCACA	0.007	1.19	0.33	9.3e-09	39.3204939772474
L49704	rs1843481	T	C	0.849	0.66	0.06	1.03e-45	142.288090811115
L49704	rs12154026	C	T	0.087	0.31	0.08	1.9e-08	142.288090811115
L52025	rs774595808	G	GT	0.007	-1.22	0.26	4.71e-08	41.3704470561849
L52090	rs711752	A	G	0.444	0.15	0.04	2.56e-10	21.9955327741238
L52094	rs201474001	T	A	0.334	-0.17	0.04	2.57e-08	25.5024125763289
L52100	rs1801020	G	A	0.759	-0.28	0.05	2.01e-19	50.6700425501909
L52100	rs4253252	G	T	0.521	-0.21	0.04	1.39e-08	50.6700425501909
L52100	rs150642190	C	G	0.006	1.34	0.26	1.96e-08	50.6700425501909
L52154	rs603424	A	G	0.175	-0.29	0.06	1.51e-08	48.7312098588101
L52280	rs1171616	T	G	0.777	-0.42	0.05	4.23e-22	83.0407002064185
L52280	rs6732473	G	A	0.929	0.36	0.08	4.91e-08	83.0407002064185
L52294	rs6707874	G	A	0.357	0.27	0.05	2.13e-12	67.8005792089143
L52297	rs11580141	A	G	0.358	-0.15	0.05	1.16e-08	20.4624856735773
L52413	rs174545	G	C	0.35	0.33	0.1	1.38e-21	87.2925769570115
L52413	rs390082	G	T	0.121	0.39	0.2	1.2e-08	87.2925769570115
L52415	rs4253255	C	G	0.532	-0.56	0.04	1.42e-55	409.001352874084
L52415	rs1801020	G	A	0.764	-0.62	0.05	3.07e-53	409.001352874084
L52433	rs17101394	A	G	0.156	0.38	0.06	3.76e-16	77.3950060442957
L52434	rs34609767	G	T	0.152	-0.26	0.06	2.54e-10	34.726729003208
L52446	rs174564	G	A	0.36	0.37	0.04	1.8e-29	98.7231863204516
L52446	rs80123226	T	A	0.299	0.33	0.05	2.95e-13	98.7231863204516
L52446	rs1800588	T	C	0.206	0.34	0.05	6.46e-13	98.7231863204516
L52446	rs77176735	G	A	0.059	0.44	0.09	1.4e-09	98.7231863204516
L52447	rs261290	C	T	0.657	0.42	0.04	1.68e-23	109.297161215692
L52447	rs473224	G	T	0.854	0.29	0.06	2.4e-08	109.297161215692
L52449	rs174560	C	T	0.325	-0.34	0.05	1.31e-18	80.5539165985303
L52449	rs641738	C	T	0.565	-0.29	0.04	2.88e-18	80.5539165985303
L52449	rs1168036	G	A	0.625	-0.25	0.04	1.06e-09	80.5539165985303
L52449	rs61905088	A	C	0.064	0.41	0.09	6.42e-09	80.5539165985303
L52450	rs8736	C	T	0.568	0.32	0.04	8.93e-20	81.4316044994492
L52450	rs174535	C	T	0.361	0.24	0.05	1.05e-11	81.4316044994492
L52452	rs174529	C	T	0.381	0.22	0.04	1.07e-08	42.5993832212437
L52452	rs16906446	G	A	0.063	0.4	0.09	4.98e-08	42.5993832212437
L52453	rs174564	G	A	0.36	0.26	0.05	1.07e-13	62.9528427271791
L52454	rs7943728	A	G	0.201	0.23	0.05	3.01e-17	33.8441696343454
L52462	rs174564	G	A	0.36	-0.64	0.04	8.05e-72	455.540519474782
L52463	rs174549	A	G	0.32	-0.26	0.05	7.5e-12	59.3494525667774
L52464	rs1532085	G	A	0.61	0.33	0.05	3.25e-29	64.2749609857607
L52464	rs261334	C	G	0.793	0.29	0.05	2.39e-21	64.2749609857607
L52464	rs60473458	G	A	0.061	0.3	0.08	2.94e-08	64.2749609857607
L52465	rs1532085	G	A	0.61	0.41	0.04	8.85e-29	168.858439654434
L52465	rs1077835	G	A	0.21	0.45	0.05	1.51e-24	168.858439654434
L52466	rs1532085	G	A	0.61	0.34	0.04	1.62e-17	93.1105942544544
L52466	rs1077835	G	A	0.21	0.31	0.05	1.91e-12	93.1105942544544
L52468	rs174549	A	G	0.319	0.3	0.05	2.59e-18	86.4005935597384
L52468	rs8736	C	T	0.567	0.33	0.04	4.42e-18	86.4005935597384
L52468	rs11588261	A	G	0.362	-0.23	0.04	1.66e-08	86.4005935597384
L52470	chr10_57543051_a_aaaagaaagaaagaaagaaag	AAAAGAAAGAAAGAAAGAAAG	A	0.007	1.28	0.27	1.7e-09	45.636911670968
L52473	rs140730633	G	A	0.008	1.07	0.24	1.97e-08	36.2390178809492
L52475	rs174554	G	A	0.353	-0.33	0.05	1.09e-19	102.496427246419
L52476	rs12200953	T	C	0.121	-0.32	0.07	4.49e-08	43.5994869415142
L52477	chr13_55304037_tacacacac_t	T	TACACACAC	0.006	1.3	0.31	3.72e-08	40.2820081709527
L52478	rs1800775	A	C	0.491	0.19	0.04	9.89e-10	34.311323970994
L52478	rs138442704	A	G	0.016	0.72	0.17	2.69e-09	34.311323970994
L52478	rs111687279	T	C	0.031	-0.51	0.12	4.09e-08	34.311323970994
L52495	rs17101394	A	G	0.156	0.45	0.06	1.33e-21	77.0109482882104
L52495	rs4814176	C	T	0.588	0.26	0.04	1.63e-10	77.0109482882104
L52495	rs2724379	C	A	0.332	-0.21	0.04	9.82e-09	77.0109482882104
L52497	rs174535	C	T	0.36	0.23	0.04	4.07e-11	48.9213572183898
L52499	rs11590930	C	A	0.461	-0.15	0.04	4.86e-08	22.1410561268403
L52500	rs117446415	T	G	0.019	0.79	0.15	3.12e-08	46.6383108281514
L52504	rs7159760	T	C	0.195	-0.42	0.08	9.66e-97	48.8997780846608
L52504	rs751141	A	G	0.092	0.15	0.06	1.59e-22	48.8997780846608
L52504	rs113194389	T	G	0.011	-0.22	0.05	1.19e-19	48.8997780846608
L52504	rs9674966	G	A	0.35	-0.26	0.06	1.93e-12	48.8997780846608
L52602	rs131813	G	A	0.795	0.39	0.05	5.44e-21	83.8229720870415
L52602	rs12670621	T	C	0.122	-0.37	0.07	2.17e-08	83.8229720870415
L52603	rs174564	G	A	0.36	0.31	0.04	1.9e-16	90.7233712000472
L52610	rs4678041	T	C	0.087	0.35	0.07	2.43e-08	38.8600853935085
L52612	rs75846565	A	G	0.015	-0.8	0.18	5.58e-09	37.7435010926645
L52613	rs174564	G	A	0.361	-0.47	0.04	3.9e-43	222.19205420481
L52616	rs174541	C	T	0.366	-0.15	0.04	1.05e-08	20.6611400511917
L52629	rs61896141	C	A	0.199	0.32	0.05	5.46e-12	52.804988363839
L52629	rs4500751	T	C	0.301	-0.21	0.05	2.22e-09	52.804988363839
L52630	rs151212203	C	T	0.006	-1.39	0.28	3.12e-08	46.1887110057971
L52631	rs76259755	C	T	0.109	-0.41	0.07	5.49e-10	66.0893673572247
L52632	rs139315015	G	A	0.107	-0.42	0.07	1.55e-08	68.3076260063081
L52633	rs964184	C	G	0.869	0.31	0.06	5.18e-09	43.7990751038455
L52634	rs964184	C	G	0.87	0.42	0.09	1.55e-09	81.3744673982973
L52655	rs112421171	G	A	0.015	-0.85	0.17	1.02e-08	42.7150154913637
L52669	rs8736	C	T	0.567	0.29	0.04	1.2e-17	84.3382565977593
L52673	rs174533	A	G	0.354	-0.3	0.05	2.18e-15	84.0574561128687
L52677	rs174560	C	T	0.325	0.22	0.05	1.25e-09	47.3972739537653
L52677	rs75967976	A	G	0.024	0.73	0.15	4.8e-08	47.3972739537653
L52682	rs1864163	A	G	0.254	-0.26	0.05	1.24e-09	51.4793169872825
L52683	rs102274	C	T	0.355	0.35	0.04	1.86e-17	99.2664146330742
L52683	rs603424	A	G	0.179	-0.35	0.06	5.92e-13	99.2664146330742
L52684	rs174528	C	T	0.386	0.34	0.04	3.85e-24	113.50900897279
L52689	rs174554	G	A	0.352	-0.51	0.04	1.27e-48	162.980131353671
L52689	rs11158671	A	G	0.472	-0.22	0.04	3.59e-10	162.980131353671
L52698	rs174560	C	T	0.325	-0.27	0.05	2.51e-13	50.4887694104574
L52698	rs7774119	A	C	0.309	0.2	0.05	1.16e-08	50.4887694104574
L52699	rs174548	G	C	0.325	-0.29	0.05	9.99e-16	75.016003381784
L52700	rs174581	A	G	0.364	-0.24	0.05	1.55e-10	53.6491970749011
L52704	rs485861	G	A	0.698	-0.22	0.05	4.38e-09	39.8483876928955
L52704	rs10174034	A	T	0.095	-0.33	0.07	4.58e-08	39.8483876928955
L52705	rs61896141	C	A	0.199	0.42	0.05	1.44e-18	83.3026285968077
L52705	rs6498541	G	A	0.3	-0.23	0.05	2.57e-08	83.3026285968077
L52706	rs59496470	C	CA	0.009	-0.75	0.2	3.93e-08	19.8454540553092
L52707	rs174535	C	T	0.36	0.23	0.04	6.11e-11	48.9213572183898
L52710	rs174551	C	T	0.347	-0.42	0.04	1.21e-29	170.12509703457
L52711	rs174555	C	T	0.318	-0.28	0.05	5.06e-13	68.9280324953524
L52716	rs11158671	A	G	0.475	-0.4	0.04	1.73e-28	117.768590679611
L52716	rs1864163	A	G	0.254	-0.27	0.05	2.78e-10	117.768590679611
L52719	rs174560	C	T	0.325	-0.54	0.04	2.06e-47	287.257066453532
L52720	rs174548	G	C	0.325	-0.35	0.05	9.56e-22	111.213774062833
L52737	rs174580	G	A	0.361	-0.36	0.04	4.84e-21	124.517903842493
L52738	rs174564	G	A	0.36	-0.41	0.04	8.3e-28	164.402300987604

## Sheet: Table S3A. Menarche
Table S3A. Results of Two-sample MR assessing causal relationships between metabolites and AAM
Metabolites	Standardized name	Compound.ID	Super class	Main class	Sub class	Method	No.SNP	MR-Beta	MR-SE	P-value	FDR P-value	SNP-Proxy	SNP.1	Formula	Study
PC aa C32:1	PC 32:1	bior_060	Glycerophospholipids	Glycerophosphocholines	PC	IVW	2	0.1809	0.038	1.96e-06	0.00286			C40H78NO8P	Lotta
X - 11470	-	46601	Unknown	Unknown		Wald ratio	1	-0.0763	0.017	5.06e-06	0.00286				Long
lysoPC a C16:1	LPC 16:1	bior_042	Glycerophospholipids	Glycerophosphocholines	LPC	IVW	5	0.1133	0.025	5.54e-06	0.00286			C24H48NO7P	Lotta
mannose	Mannose	48153	Carbohydrates	Monosaccharides	Hexoses	Wald ratio	1	0.0487	0.011	1.49e-05	0.00286			C6H12O6	Long
X - 22822	-	48168	Unknown	Unknown		Wald ratio	1	0.0826	0.019	1.49e-05	0.00286				Long
threonine	Threonine	1284	Organic acids	Amino acids and peptides	Amino acids	Wald ratio	1	0.076	0.018	1.49e-05	0.00286			C4H9NO3	Long
lysoPC a C14:0	LPC 14:0	bior_041	Glycerophospholipids	Glycerophosphocholines	LPC	Wald ratio	1	0.1536	0.035	1.49e-05	0.00286			C22H46NO7P	Lotta
PC aa C32:3	PC 32:3	bior_062	Glycerophospholipids	Glycerophosphocholines	PC	Wald ratio	1	0.2477	0.057	1.49e-05	0.00286			C40H74NO8P	Lotta
PC aa C34:1	PC 34:1	bior_063	Glycerophospholipids	Glycerophosphocholines	PC	Wald ratio	1	0.1973	0.046	1.49e-05	0.00286			C42H82NO8P	Lotta
Isoleucine	Isoleucine	Ile	Organic acids	Amino acids and peptides	Amino acids	Wald ratio	1	0.2218	0.051	1.49e-05	0.00286			C6H13NO2	Kettunen
1-margaroyl-2-oleoyl-GPC (17:0/18:1)	-	52499	Glycerophospholipids	Glycerophosphocholines		Wald ratio	1	0.1133	0.031	0.0003	0.05				Long
Glutamate	Glutamic acid	bioa_007	Organic acids	Amino acids and peptides	Amino acids	Wald ratio	1	0.8939	0.264	0.000702	0.106			C5H9NO4	Lotta
PC ae C38:1	PC P-38:0 or PC O-38:1	bior_108	Glycerophospholipids	Glycerophosphocholines	O-PC	IVW	2	0.1736	0.052	0.00075	0.106			C46H92NO7P	Lotta
imidazole lactate	Imidazolelactic acid	15716	Organoheterocyclic compounds	Imidazoles	Imidazolyl carboxylic acids	IVW	4	0.0188	0.006	0.000876	0.119			C6H8N2O3	Long
2-methylmalonyl carnitine	CAR DC3:0;2Me	35482	Fatty Acyls	Fatty acids	Acyl carnitines	Wald ratio	1	0.0571	0.018	0.00165	0.211			C11H19NO6	Long
Triglycerides in IDL	-	IDL.TG	Fatty Acyls	Fatty acids		IVW	18	-0.0016	0.001	0.00235	0.253				Kettunen
N-acetylhistidine	N-Acetylhistidine	33946	Organic acids	Amino acids and peptides	Amino acids	Wald ratio	1	0.0287	0.009	0.00236	0.253			C8H11N3O3	Long
Acetate	Acetic acid	Ace		Keton bodies		Wald ratio	1	-0.24	0.081	0.00318	0.292			C2H4O2	Kettunen
Total cholesterol in medium LDL	-	M.LDL.C	Fatty Acyls	Lipoprotein sub-classes		IVW	20	-0.002	0.001	0.00356	0.3				Kettunen
Octadecanoylcarnitine	CAR 18:0	bior_037	Fatty Acyls	Fatty esters	Acyl carnitines	IVW	7	-0.2064	0.072	0.00393	0.319			C25H49NO4	Lotta
X - 24425	-	52655	Unknown	Unknown		Wald ratio	1	0.0694	0.024	0.00422	0.328				Long
X - 12688	-	47718	Unknown	Unknown		IVW	3	-0.0258	0.009	0.0062	0.467				Long
phenylalanylserine	Phe-Ser	40016	Organic acids	Amino acids and peptides	Dipeptides	IVW	2	0.0268	0.01	0.00684	0.495			C12H16N2O4	Long
X - 17178	-	46406	Unknown	Unknown		IVW	3	0.0225	0.008	0.00799	0.524				Long
Total lipids in IDL	-	IDL.L	Fatty Acyls	Lipoprotein sub-classes		IVW	18	-0.0021	0.001	0.00819	0.524				Kettunen
Concentration of IDL particles	-	IDL.P	Fatty Acyls	Lipoprotein sub-classes		IVW	16	-0.0021	0.001	0.00889	0.536				Kettunen
arabonate/xylonate	-	48255				Wald ratio	1	-0.0672	0.026	0.0098	0.575				Long
Valerylcarnitine	CAR 5:0	bior_009	Fatty Acyls	Fatty esters	Acyl carnitines	IVW	4	-0.0778	0.031	0.012	0.638			C12H23NO4	Lotta
3-(4-hydroxyphenyl)lactate	Hydroxyphenyllactic acid	32197	Polyketides	Phenylpropanoids	Phenylpropanoic acids	Wald ratio	1	0.0722	0.029	0.013	0.638			C9H10O4	Long
4-hydroxychlorothalonil	-	48441	Fatty Acyls	Lipoprotein sub-classes		Wald ratio	1	0.0367	0.015	0.014	0.638				Long
X - 18914	-	46368	Fatty Acyls	Fatty acids		Wald ratio	1	0.0321	0.013	0.015	0.638				Long
Total fatty acids	-	TotFA	Fatty Acyls	Fatty acids		IVW	10	0.078	0.032	0.016	0.638				Kettunen
X - 18249	-	46366	Unknown	Unknown		IVW	2	0.037	0.015	0.016	0.638				Long
X - 24309	-	52504	Unknown	Unknown		IVW	4	0.0002	0	0.018	0.638				Long
X - 21343	-	46388	Unknown	Unknown		IVW	4	0.0004	0	0.019	0.638				Long
Hexadecenoylcarnitine	CAR 16:0	bior_032	Fatty Acyls	Fatty esters	Acyl carnitines	IVW	2	0.1223	0.052	0.019	0.638			C23H45NO4	Lotta
Citrulline	Citrulline	bioa_005	Organic acids	Amino acids and peptides	Amino acids	IVW	8	0.0013	0.001	0.02	0.638			C6H13N3O3	Lotta
Total cholesterol in large LDL	-	L.LDL.C	Fatty Acyls	Lipoprotein sub-classes		IVW	21	-0.0019	0.001	0.021	0.638				Kettunen
Cholesterol esters in large LDL	-	L.LDL.CE	Fatty Acyls	Lipoprotein sub-classes		IVW	21	-0.0019	0.001	0.021	0.638				Kettunen
Concentration of small LDL particles	-	S.VLDL.C	Fatty Acyls	Lipoprotein sub-classes		IVW	13	-0.0022	0.001	0.021	0.638				Kettunen
Total lipids in large LDL	-	L.LDL.L	Fatty Acyls	Lipoprotein sub-classes		IVW	21	-0.0018	0.001	0.021	0.638				Kettunen
Phospholipids in medium LDL	-	M.LDL.PL		Phospholipids		IVW	16	-0.0019	0.001	0.021	0.638				Kettunen
Concentration of large LDL particles	-	L.LDL.P	Fatty Acyls	Lipoprotein sub-classes		IVW	21	-0.0017	0.001	0.021	0.638				Kettunen
X - 24293	-	52297	Unknown	Unknown		Wald ratio	1	-0.0733	0.032	0.023	0.638				Long
Phospholipids in large LDL	-	L.LDL.PL		Phospholipids		IVW	19	-0.0019	0.001	0.023	0.638				Kettunen
X - 12411	-	46616	Unknown	Unknown		Wald ratio	1	0.0006	0	0.026	0.638				Long
dimethylarginine (SDMA + ADMA)	Dimethylarginine	36808	Organic acids	Amino acids and peptides	Amino acids	IVW	2	-0.0619	0.028	0.026	0.638			C8H18N4O2	Long
lysoPC a C26:0	LPC 26:0	bior_052	Glycerophospholipids	Glycerophosphocholines	LPC	Wald ratio	1	-0.1183	0.053	0.027	0.638			C34H70NO7P	Lotta
Total lipids in very small VLDL	-	XS.VLDL.P	Fatty Acyls	Fatty acids		IVW	17	-0.0018	0.001	0.027	0.638				Kettunen
Mono-unsaturated fatty acids	-	MUFA	Fatty Acyls	Fatty acids		IVW	5	0.0987	0.045	0.028	0.638				Kettunen
Cholesterol esters in medium HDL	-	M.HDL.CE	Fatty Acyls	Lipoprotein sub-classes		IVW	5	0.0024	0.001	0.028	0.638				Kettunen
lysoPC a C16:0	LPC 16:0	bior_048	Glycerophospholipids	Glycerophosphocholines	LPC	IVW	3	0.1278	0.059	0.029	0.638			C24H50NO7P	Lotta
Triglycerides in very large VLDL	-	XS.VLDL.L	Fatty Acyls	Fatty acids		IVW	17	-0.0017	0.001	0.029	0.638				Kettunen
Total cholesterol in HDL	-	HDL.C	Fatty Acyls	Fatty acids		IVW	11	-0.0008	0	0.032	0.638				Kettunen
Cholesterol esters in medium LDL	-	M.LDL.CE	Fatty Acyls	Fatty acids		IVW	21	-0.0017	0.001	0.034	0.638				Kettunen
N-acetylphenylalanine	N-Acetylphenylalanine	33950	Organic acids	Amino acids and peptides	Amino acids	Wald ratio	1	0.0002	0	0.034	0.638			C11H13NO3	Long
Spermidine	Spermidine	bioa_033	Organic nitrogen compounds	Amines	Dialkylamines	Wald ratio	1	0.0007	0	0.034	0.638			C7H19N3	Lotta
Dodecanoylcarnitine	CAR 12:0	bior_023	Fatty Acyls	Fatty esters	Acyl carnitines	IVW	4	-0.123	0.058	0.034	0.638			C19H37NO4	Lotta
4-androsten-3beta,17beta-diol monosulfate (2)	-	37210	Lipids and lipid-like molecules	Steroids and steroid derivatives		Wald ratio	1	-0.05	0.024	0.035	0.638				Long
4-androsten-3alpha,17alpha-diol monosulfate (3)	-	37209	Lipids and lipid-like molecules	Steroids and steroid derivatives		Wald ratio	1	-0.15	0.072	0.037	0.638				Long
4-androsten-3beta,17beta-diol monosulfate (1)	-	37211	Lipids and lipid-like molecules	Steroids and steroid derivatives		Wald ratio	1	-0.0529	0.025	0.037	0.638				Long
5alpha-androstan-3alpha,17beta-diol monosulfate (1)	-	37186				Wald ratio	1	-0.0243	0.012	0.037	0.638				Long
andro steroid monosulfate (1)	5alpha-Androstane-3alpha-ol-17-one sulfate	32827	Sterol Lipids	Steroid conjugates	Sulfate conjugates	Wald ratio	1	0.135	0.065	0.037	0.638			C19H30O5S	Long
dehydroisoandrosterone sulfate (DHEA-S)	Dehydroepiandrosterone sulfate	32425	Sterol Lipids	Steroid conjugates	Sulfate conjugates	Wald ratio	1	-0.0474	0.023	0.037	0.638			C19H28O5S	Long
epiandrosterone sulfate	Epiandrosterone	33973	Sterol Lipids	Steroids	C19 steroids	Wald ratio	1	-0.075	0.036	0.037	0.638			C19H30O2	Long
Concentration of medium LDL particles	-	M.LDL.P	Fatty Acyls	Fatty acids		IVW	20	-0.0016	0.001	0.037	0.638				Kettunen
Total lipids in medium LDL	-	M.LDL.L	Fatty Acyls	Fatty acids		IVW	20	-0.0017	0.001	0.038	0.638				Kettunen
Esterified cholesterol	-	EstC	Fatty Acyls	Lipoprotein sub-classes		IVW	12	-0.0015	0.001	0.04	0.638				Kettunen
cortisone	Cortisone	1769	Sterol Lipids	Steroids	C21 steroids	Wald ratio	1	-0.0007	0	0.042	0.638			C21H28O5	Long
Free cholesterol in large LDL	-	L.LDL.FC	Fatty Acyls	Fatty acids		IVW	17	-0.0017	0.001	0.042	0.638				Kettunen
hydantoin-5-propionic acid	Hydantoin-5-propionic acid	40473	Organoheterocyclic compounds	Imidazolidines	Hydantoins	IVW	2	0.0109	0.005	0.045	0.638			C6H8N2O4	Long
Total cholesterol in IDL	-	IDL.C	Fatty Acyls	Fatty acids		IVW	17	-0.0019	0.001	0.046	0.638				Kettunen
1-docosapentaenoyl-GPC (22:5n6)	-	45675	Glycerophospholipids	Glycerophosphocholines		Wald ratio	1	-0.0005	0	0.046	0.638				Long
dihomo-linolenate (20:3n3 or n6)	Eicosadienoic acid	35718	Fatty Acyls	Fatty acids	Unsaturated FA	Wald ratio	1	0.0006	0	0.046	0.638			C20H36O2	Long
Tryptophan	Tryptophan	bioa_020	Organic acids	Amino acids and peptides	Amino acids	IVW	3	0.1747	0.088	0.048	0.638			C11H12N2O2	Lotta
1-margaroyl-2-linoleoyl-GPC (17:0/18:2)	-	52500	Glycerophospholipids	Glycerophosphocholines		Wald ratio	1	-0.0006	0	0.048	0.638				Long
1-palmitoleoyl-GPC (16:1)	LPC 16:1/0:0	33230	Glycerophospholipids	Glycerophosphocholines	LPC	Wald ratio	1	0.0481	0.024	0.049	0.638			C24H48NO7P	Long
X - 24125	-	52154	Unknown	Unknown		Wald ratio	1	0.0448	0.023	0.049	0.638				Long
2-hydroxyglutarate	2-Hydroxyglutaric acid	52294	Fatty Acyls	Fatty acids	Hydroxy FA	Wald ratio	1	0.0007	0	0.05	0.638			C5H8O5	Long
3-methyl catechol sulfate (1)	-	46165				Wald ratio	1	0.0006	0	0.05	0.638				Long
PC ae C42:1	PC P-42:0 or PC O-42:1	bior_121	Glycerophospholipids	Glycerophosphocholines	O-PC	IVW	2	-0.1335	0.068	0.05	0.638			C50H100NO7P	Lotta
1-oleoyl-GPE (18:1)	LPE 18:1/0:0	35628	Glycerophospholipids	Glycerophosphoethanolamines	LPE	Wald ratio	1	0.0587	0.03	0.05	0.638			C23H46NO7P	Long
Albumin	Albumin	Alb		Fluid balance		IVW	2	0.0015	0.001	0.05	0.638				Kettunen
alpha-glutamylglycine	-	41530				IVW	2	0.0304	0.016	0.051	0.638				Long
Total lipids in small LDL	-	S.LDL.L	Fatty Acyls	Fatty acids		IVW	18	-0.0019	0.001	0.052	0.638				Kettunen
X - 17189	-	46412	Unknown	Unknown		IVW	2	0.0459	0.024	0.052	0.638				Long
N6-acetyllysine	N6-Acetyllysine	36752	Organic acids	Amino acids and peptides	Amino acids	Wald ratio	1	-0.031	0.016	0.052	0.638			C8H16N2O3	Long
Concentration of very large VLDL particles	-	XL.VLDL.P	Fatty Acyls	Fatty acids		IVW	6	0.1074	0.055	0.053	0.638				Kettunen
Concentration of medium HDL particles	-	M.HDL.P	Fatty Acyls	Fatty acids		IVW	4	0.0044	0.002	0.053	0.638				Kettunen
Free cholesterol in IDL	-	IDL.FC	Fatty Acyls	Fatty acids		IVW	15	-0.0019	0.001	0.053	0.638				Kettunen
glycylphenylalanine	Gly-Phe	33954	Organic acids	Amino acids and peptides	Dipeptides	IVW	3	0.0373	0.019	0.054	0.638			C11H14N2O3	Long
Methionine	Methionine	bioa_013	Organic acids	Amino acids and peptides	Amino acids	IVW	2	0.2486	0.129	0.055	0.638			C5H11NO2S	Lotta
Total cholesterol in LDL	-	LDL.C	Fatty Acyls	Fatty acids		IVW	21	-0.0017	0.001	0.056	0.638				Kettunen
PC aa C36:5	PC 36:5	bior_072	Glycerophospholipids	Glycerophosphocholines	PC	IVW	4	-0.0017	0.001	0.056	0.638			C44H78NO8P	Lotta
2-aminoheptanoate	2-Aminoheptanoic acid	43761	Fatty Acyls	Fatty acids	Amino FA	Wald ratio	1	-0.0478	0.025	0.056	0.638			C7H15NO2	Long
X-14208--phenylalanylserine	-	M36134	Unknown	Unknown		IVW	2	0.1423	0.074	0.056	0.638				Shin
alpha-hydroxyisovalerate	2-Hydroxy-3-methylbutyric acid	46537	Fatty Acyls	Fatty acids	Hydroxy FA	Wald ratio	1	-0.0011	0.001	0.058	0.644			C5H10O3	Long
1-palmitoleoyl-2-linoleoyl-GPC (16:1/18:2)	-	52683	Glycerophospholipids	Glycerophosphocholines		IVW	2	0.029	0.015	0.058	0.645				Long
ApoA1	-	ApoA1		Apolipoproteins		IVW	9	-0.0019	0.001	0.059	0.647				Kettunen
X - 17337	-	47821	Unknown	Unknown		IVW	3	-0.0012	0.001	0.067	0.661				Long
5,6-dihydrothymine	Dihydrothymine	1418	Organoheterocyclic compounds	Ureas	Ureides	IVW	2	0.002	0.001	0.068	0.661			C5H8N2O2	Long
1-methylimidazoleacetate	Methylimidazoleacetic acid	32350	Organoheterocyclic compounds	Imidazoles	Imidazolyl carboxylic acids	Wald ratio	1	-0.0191	0.011	0.069	0.661			C6H8N2O2	Long
deoxycarnitine	3-Dehydroxycarnitine	36747	Fatty Acyls	Fatty esters	Acyl carnitines	Wald ratio	1	-0.0205	0.011	0.069	0.661			C7H15NO2	Long
hippurate	Hippuric acid	15753	Benzenoids	Benzamides	Hippuric acids	IVW	2	-0.0407	0.022	0.069	0.661			C9H9NO3	Long
Omega-7 and -9 and saturated fatty acids	-	FAw79S	Fatty Acyls	Fatty acids		IVW	5	0.0847	0.047	0.069	0.661				Kettunen
Free cholesterol in medium HDL	-	M.HDL.FC	Fatty Acyls	Fatty acids		IVW	4	0.0034	0.002	0.069	0.661				Kettunen
X - 14939	-	46657	Unknown	Unknown		IVW	2	-0.0361	0.02	0.07	0.661				Long
stearoyl sphingomyelin (d18:1/18:0)	SM 18:1;O2/18:0	19503	Sphingolipids	Sphingomyelins	SM	Wald ratio	1	0.0387	0.021	0.071	0.661			C41H83N2O6P	Long
Phospholipids in medium HDL	-	M.HDL.PL	Fatty Acyls	Fatty acids		IVW	5	0.0036	0.002	0.074	0.67				Kettunen
Concentration of large HDL particles	-	L.HDL.P	Fatty Acyls	Fatty acids		IVW	8	-0.0013	0.001	0.075	0.67				Kettunen
Total lipids in large HDL	-	L.HDL.L	Fatty Acyls	Fatty acids		IVW	8	-0.0013	0.001	0.075	0.67				Kettunen
3-aminoisobutyrate	3-Aminoisobutanoic acid	1566	Fatty Acyls	Fatty acids	Amino FA	Wald ratio	1	-0.014	0.008	0.075	0.67			C4H9NO2	Long
serine	Serine	1648	Organic acids	Amino acids and peptides	Amino acids	IVW	3	-0.0007	0	0.076	0.67			C3H7NO3	Long
Phospholipids in large HDL	-	L.HDL.PL	Fatty Acyls	Fatty acids		IVW	8	-0.0014	0.001	0.077	0.671				Kettunen
Phospholipids in IDL	-	IDL.PL	Fatty Acyls	Fatty acids		IVW	19	-0.0016	0.001	0.078	0.671				Kettunen
N-(2-furoyl)glycine	2-Furoylglycine	M31536	Organic acids	Amino acids and peptides	Amino acids	Wald ratio	1	0.126	0.072	0.08	0.672			C7H7NO4	Shin
Concentration of small LDL particles	-	S.LDL.P	Fatty Acyls	Fatty acids		IVW	12	-0.0017	0.001	0.082	0.685				Kettunen
N-palmitoylglycine	N-Palmitoyl glycine	42092	Fatty Acyls	Fatty amides	N-acyl amines	IVW	3	-0.0529	0.031	0.084	0.695			C18H35NO3	Long
PC aa C40:4	PC 40:4	bior_083	Glycerophospholipids	Glycerophosphocholines	PC	IVW	2	0.0039	0.002	0.085	0.695			C48H88NO8P	Lotta
glutarylcarnitine (C5)	CAR 5:0	44664	Fatty Acyls	Fatty esters	Acyl carnitines	IVW	5	0.0245	0.014	0.087	0.698			C12H23NO4	Long
1-(1-enyl-palmitoyl)-2-docosahexaenoyl-GPC (P-16:0/22:6)	-	52630	Glycerophospholipids	Glycerophosphocholines		Wald ratio	1	-0.1079	0.063	0.088	0.7				Long
sphingomyelin (d18:1/20:1, d18:2/20:0)	-	48491	Sphingolipids	Sphingomyelins		Wald ratio	1	-0.0334	0.02	0.091	0.7				Long
Sarcosine	Sarcosine	bioa_031	Organic acids	Amino acids and peptides	Amino acids	IVW	3	0.5861	0.347	0.091	0.7			C3H7NO2	Lotta
cis-Hydroxyproline	-	bioa_029	Organic acids	Amino acids and peptides		Wald ratio	1	-0.104	0.062	0.093	0.7				Lotta
arachidate (20:0)	Arachidic acid	1118	Fatty Acyls	Fatty acids	Saturated FA	IVW	2	-0.0768	0.046	0.094	0.7			C20H40O2	Long
PC ae C36:3	PC P-36:2 or PC O-36:3	bior_104	Glycerophospholipids	Glycerophosphocholines	O-PC	IVW	6	0.0038	0.002	0.094	0.7			C44H84NO7P	Lotta
Proline	Proline	bioa_017	Organic acids	Amino acids and peptides	Amino acids	IVW	7	-0.0014	0.001	0.095	0.7			C5H9NO2	Lotta
arginine	Arginine	1638	Organic acids	Amino acids and peptides	Amino acids	Wald ratio	1	0.0692	0.042	0.096	0.7			C6H14N4O2	Long
fumarate	Fumaric acid	1643	Organic acids	TCA acids	TCA acids	Wald ratio	1	0.0313	0.019	0.097	0.7			C4H4O4	Long
1-palmitoyl-2-oleoyl-GPI (16:0/18:1)	PI 16:0/18:1	52669	Glycerophospholipids	Glycerophosphoinositols	PI	Wald ratio	1	-0.03	0.018	0.097	0.7			C43H81O13P	Long
X-12063	-	M33415	Unknown	Unknown		IVW	5	-0.0031	0.002	0.098	0.7				Shin
orotidine	Orotidine	35172	Carbohydrates	Glycosyl compounds	Glycosylamines	IVW	3	0.0022	0.001	0.098	0.7			C10H12N2O8	Long
1-stearoyl-2-linoleoyl-GPE (18:0/18:2)	PE 18:0/18:2	52446	Glycerophospholipids	Glycerophosphoethanolamines	PE	IVW	3	0.0019	0.001	0.1	0.7			C41H78NO8P	Long
chenodeoxycholate	Chenodeoxycholic acid	1563	Sterol Lipids	Bile acids	C24 bile acids	Wald ratio	1	0.0013	0.001	0.1	0.7			C24H40O4	Long
alpha-glutamyltyrosine	Glu-Tyr	40033	Organic acids	Amino acids and peptides	Dipeptides	IVW	4	0.0208	0.013	0.1	0.7			C14H18N2O6	Long
1-palmitoyl-2-linoleoyl-GPE (16:0/18:2)	PE 16:0/18:2	42449	Glycerophospholipids	Glycerophosphoethanolamines	PE	IVW	4	0.0021	0.001	0.102	0.705			C39H74NO8P	Long
X-12093	-	M33508	Unknown	Unknown		Wald ratio	1	-0.0029	0.002	0.106	0.721				Shin
Triglycerides in very small VLDL	-	XS.VLDL.TG	Fatty Acyls	Fatty acids		IVW	16	-0.0021	0.001	0.109	0.732				Kettunen
malate	D-Malic acid	1303	Organic acids	Hydroxy acids	Beta hydroxy acids	IVW	2	-0.0298	0.019	0.111	0.734			C4H6O5	Long
PC ae C32:1	PC P-32:0 or PC O-32:1	bior_095	Glycerophospholipids	Glycerophosphocholines	O-PC	IVW	4	0.0026	0.002	0.111	0.734			C40H80NO7P	Lotta
X - 23705	-	49583	Unknown	Unknown		IVW	3	-0.0016	0.001	0.113	0.735				Long
PC ae C34:1	PC P-34:0 or PC O-34:1	bior_098	Glycerophospholipids	Glycerophosphocholines	O-PC	IVW	3	0.0036	0.002	0.113	0.735			C42H84NO7P	Lotta
PC ae C34:2	PC P-34:1 or PC O-34:2	bior_099	Glycerophospholipids	Glycerophosphocholines	O-PC	IVW	3	0.0036	0.002	0.113	0.735			C42H82NO7P	Lotta
1-stearoyl-2-oleoyl-GPE (18:0/18:1)	PE 18:0/18:1	42448	Glycerophospholipids	Glycerophosphoethanolamines	PE	Wald ratio	1	0.0017	0.001	0.114	0.736			C41H80NO8P	Long
1-stearoyl-2-arachidonoyl-GPE (18:0/20:4)	PE 18:0/20:4	52447	Glycerophospholipids	Glycerophosphoethanolamines	PE	IVW	2	-0.0399	0.025	0.115	0.736			C43H78NO8P	Long
1,5-anhydroglucitol (1,5-AG)	1,5-Anhydrosorbitol	20675	Carbohydrates	Monosaccharides	Hexoses	IVW	4	0.0037	0.002	0.118	0.743			C6H12O5	Long
oleoyl ethanolamide	Oleoyl-EA	38102	Fatty Acyls	Fatty amides	NAE	Wald ratio	1	-0.0238	0.015	0.121	0.745			C20H39NO2	Long
glycylglycine	Gly-Gly	21029	Organic acids	Amino acids and peptides	Dipeptides	IVW	2	0.028	0.018	0.121	0.746			C4H8N2O3	Long
PC aa C38:0	PC 38:0	bior_074	Glycerophospholipids	Glycerophosphocholines	PC	IVW	3	0.0049	0.003	0.123	0.75			C46H92NO8P	Lotta
Serum total cholesterol	-	Serum.C	Fatty Acyls	Fatty acids		IVW	19	-0.0016	0.001	0.123	0.75				Kettunen
1-linoleoyl-GPI (18:2)	-	36594	Glycerophospholipids	Glycerophosphoinositols		IVW	2	-0.0284	0.019	0.126	0.75				Long
PC ae C30:0	PC O-30:0	bior_092	Glycerophospholipids	Glycerophosphocholines	O-PC	Wald ratio	1	0.1272	0.083	0.127	0.75			C38H78NO7P	Lotta
X - 12101	-	47642	Unknown	Unknown		Wald ratio	1	-0.0319	0.021	0.128	0.75				Long
Glutaconylcarnitine	CAR DC5:1	bior_011	Fatty Acyls	Fatty esters	Acyl carnitines	Wald ratio	1	0.0046	0.003	0.128	0.75			C12H19NO6	Lotta
DSGEGDFXAEGGGVR	-	31548				Wald ratio	1	-0.0517	0.034	0.129	0.75				Long
Total cholesterol in small LDL	-	S.LDL.C	Fatty Acyls	Fatty acids		IVW	14	-0.0017	0.001	0.131	0.755				Kettunen
Tetradecenoylcarnitine	CAR 14:1	bior_027	Fatty Acyls	Fatty esters	Acyl carnitines	IVW	3	0.0049	0.003	0.133	0.759			C21H39NO4	Lotta
X - 12855	-	46751	Unknown	Unknown		Wald ratio	1	0.037	0.025	0.135	0.767				Long
Sphingomyelins	-	SM	Sphingolipids	Sphingomyelins		IVW	7	0.0054	0.004	0.136	0.767				Kettunen
SM C16:0	SM 18:1;O2/16:0	bior_129	Sphingolipids	Sphingomyelins	SM	IVW	16	-0.0041	0.003	0.138	0.767			C39H79N2O6P	Lotta
X - 11478	-	46602	Unknown	Unknown		IVW	3	-0.0019	0.001	0.138	0.767				Long
hexanoylglycine	Hexanoylglycine	35436	Organic acids	Amino acids and peptides	Amino acids	IVW	2	-0.027	0.018	0.14	0.767			C8H15NO3	Long
Hydroxybutyrylcarnitine	CAR 4:0;OH	bior_014	Fatty Acyls	Fatty esters	Acyl carnitines	Wald ratio	1	0.0977	0.067	0.142	0.767			C11H21NO5	Lotta
SM C16:1	SM 18:1;O2/16:1	bior_130	Sphingolipids	Sphingomyelins	SM	IVW	3	-0.1583	0.108	0.143	0.767			C39H77N2O6P	Lotta
o-cresol sulfate	-	36845				Wald ratio	1	-0.0022	0.001	0.144	0.767				Long
X - 02249	-	46500	Unknown	Unknown		Wald ratio	1	-0.0028	0.002	0.144	0.767				Long
PC ae C44:5	PC P-44:4 or PC O-44:5	bior_127	Glycerophospholipids	Glycerophosphocholines	O-PC	IVW	3	0.0052	0.004	0.146	0.771			C52H96NO7P	Lotta
methionine sulfone	Methionine sulfone	44878	Organic acids	Amino acids and peptides	Amino acids	IVW	4	0.0076	0.005	0.148	0.773			C5H11NO4S	Long
Concentration of very small VLDL particles	-	XS.VLDL.PL	Fatty Acyls	Lipoprotein sub-classes		IVW	16	-0.0012	0.001	0.149	0.773				Kettunen
Serotonin	Serotonin	bioa_032	Organoheterocyclic compounds	Tryptamines	Serotonins	Wald ratio	1	-0.131	0.091	0.15	0.773			C10H12N2O	Lotta
laurylcarnitine	CAR 12:0	34534	Fatty Acyls	Fatty esters	Acyl carnitines	IVW	2	-0.0288	0.02	0.152	0.773			C19H37NO4	Long
Hexose	Hexose	bior_140	Carbohydrates	Monosaccharides	Hexoses	IVW	2	0.0748	0.052	0.154	0.773			C6H12O6	Lotta
Pimelylcarnitine	CAR DC7:0	bior_017	Fatty Acyls	Fatty esters	Acyl carnitines	Wald ratio	1	-0.0072	0.005	0.154	0.773			C14H25NO6	Lotta
Free cholesterol	Cholesterol	Free.C	Sterol Lipids	Sterols	Cholesterols	IVW	12	-0.0011	0.001	0.155	0.773			C27H46O	Kettunen
X - 24278	-	52413	Unknown	Unknown		Wald ratio	1	-0.0333	0.023	0.155	0.773				Long
Total lipids in very large HDL	-	XL.HDL.L	Fatty Acyls	Lipoprotein sub-classes		IVW	13	0.0019	0.001	0.156	0.773				Kettunen
methyl glucopyranoside (alpha + beta)	-	46144				IVW	2	-0.0023	0.002	0.156	0.773				Long
X - 17327	-	47000	Unknown	Unknown		Wald ratio	1	-0.0352	0.025	0.157	0.773				Long
Concentration of chylomicrons and extremely large VLDL particles	-	XXL.VLDL.P	Fatty Acyls	Lipoprotein sub-classes		IVW	5	0.08	0.057	0.16	0.773				Kettunen
X - 21628	-	46696	Unknown	Unknown		IVW	3	-0.0103	0.007	0.162	0.773				Long
Total cholesterol in very large HDL	-	XL.HDL.C	Fatty Acyls	Lipoprotein sub-classes		IVW	12	-0.0035	0.003	0.163	0.773				Kettunen
hexanoylcarnitine	CAR 6:0	32328	Fatty Acyls	Fatty esters	Acyl carnitines	Wald ratio	1	0.0172	0.012	0.165	0.773			C13H25NO4	Long
PC ae C32:2	PC P-32:1 or PC O-32:2	bior_096	Glycerophospholipids	Glycerophosphocholines	O-PC	IVW	4	0.0047	0.003	0.168	0.773			C40H78NO7P	Lotta
X-13431--nonanoylcarnitine*	-	M35189	Unknown	Unknown		IVW	2	-0.0043	0.003	0.169	0.773				Shin
16a-hydroxy DHEA 3-sulfate	-	38168				IVW	2	0.0169	0.012	0.171	0.773				Long
X - 12472	-	46628	Unknown	Unknown		Wald ratio	1	-0.032	0.023	0.172	0.773				Long
vanillylmandelate (VMA)	Vanillylmandelic acid	1567	Benzenoids	Phenylacetic acids	Phenylacetic acids	Wald ratio	1	-0.0026	0.002	0.172	0.773			C9H10O5	Long
Hexadecanoylcarnitine	CAR 16:0	bior_031	Fatty Acyls	Fatty esters	Acyl carnitines	IVW	8	0.1209	0.089	0.176	0.773			C23H45NO4	Lotta
Glutarylcarnitine	CAR DC5:0	bior_012	Fatty Acyls	Fatty esters	Acyl carnitines	Wald ratio	1	-0.1164	0.086	0.177	0.773			C12H21NO6	Lotta
5-hydroxyhexanoate	5-Hydroxycaproic acid	31938	Fatty Acyls	Fatty acids	Hydroxy FA	Wald ratio	1	-0.037	0.027	0.178	0.773			C6H12O3	Long
SM C20:2	SM 18:1;O2/20:2	bior_133	Sphingolipids	Sphingomyelins	SM	IVW	2	0.0833	0.062	0.179	0.773			C43H83N2O6P	Lotta
X - 12824	-	46471	Unknown	Unknown		IVW	2	0.0289	0.022	0.18	0.773				Long
X-11445--5-alpha-pregnan-3beta,20alpha-disulfate	-	M32762	Unknown	Unknown		IVW	3	-0.0085	0.006	0.182	0.773				Shin
PC aa C28:1	PC 28:1	bior_057	Glycerophospholipids	Glycerophosphocholines	PC	IVW	2	-0.0283	0.021	0.184	0.773			C36H70NO8P	Lotta
PC aa C36:1	PC 36:1	bior_068	Glycerophospholipids	Glycerophosphocholines	PC	IVW	2	0.0019	0.001	0.185	0.773			C44H86NO8P	Lotta
Free cholesterol in very large HDL	-	XL.HDL.FC	Fatty Acyls	Fatty acids		IVW	12	0.002	0.001	0.185	0.773				Kettunen
PC ae C38:0	PC O-38:0	bior_107	Glycerophospholipids	Glycerophosphocholines	O-PC	IVW	5	0.0144	0.011	0.186	0.773			C46H94NO7P	Lotta
palmitoyl dihydrosphingomyelin (d18:0/16:0)	SM 18:0;O2/16:0	52434	Sphingolipids	Sphingomyelins	SM	Wald ratio	1	0.0385	0.029	0.187	0.773			C39H81N2O6P	Long
Ratio of bis-allylic bonds to double bonds in lipids	-	BisDBratio	Fatty Acyls	Fatty acids		IVW	4	0.0016	0.001	0.188	0.773				Kettunen
octanoylcarnitine	CAR 8:0	33936	Fatty Acyls	Fatty esters	Acyl carnitines	IVW	2	-0.0177	0.013	0.188	0.773			C15H29NO4	Long
decanoylcarnitine	CAR 10:0	33941	Fatty Acyls	Fatty esters	Acyl carnitines	IVW	2	-0.021	0.016	0.191	0.773			C17H33NO4	Long
PC ae C38:2	PC P-38:1 or PC O-38:2	bior_109	Glycerophospholipids	Glycerophosphocholines	O-PC	IVW	5	0.0097	0.007	0.191	0.773			C46H90NO7P	Lotta
X - 16935	-	46681	Unknown	Unknown		IVW	2	0.0014	0.001	0.191	0.773				Long
Cholesterol esters in very large HDL	-	XL.HDL.CE	Fatty Acyls	Lipoprotein sub-classes		IVW	12	-0.0031	0.002	0.192	0.773				Kettunen
Arginine	Arginine	bioa_002	Organic acids	Amino acids and peptides	Amino acids	IVW	13	-0.007	0.005	0.194	0.773			C6H14N4O2	Lotta
alpha-Aminoadipic acid	alpha-Aminoadipic acid	bioa_025	Organic acids	Amino acids and peptides	Amino acids	IVW	3	-0.0075	0.006	0.194	0.773			C6H11NO4	Lotta
ApoB	-	ApoB		Apolipoproteins		IVW	15	-0.0019	0.001	0.2	0.773				Kettunen
5-methyluridine (ribothymidine)	Ribothymidine	35136	Nucleic acids	Pyrimidines	Pyrimidine ribonucleosides	Wald ratio	1	-0.0128	0.01	0.2	0.773			C10H14N2O6	Long
sphingomyelin (d18:1/14:0, d16:1/16:0)	-	42463	Sphingolipids	Sphingomyelins		Wald ratio	1	-0.0183	0.014	0.2	0.773				Long
sphingomyelin (d18:1/15:0, d16:1/17:0)	-	52433	Sphingolipids	Sphingomyelins		Wald ratio	1	-0.0261	0.02	0.2	0.773				Long
Omega-3 fatty acids	-	FAw3	Fatty Acyls	Fatty acids		IVW	6	0.0559	0.044	0.2	0.773				Kettunen
Acetylcarnitine	CAR 2:0	bior_002	Fatty Acyls	Fatty esters	Acyl carnitines	IVW	5	-0.03	0.024	0.203	0.782			C9H17NO4	Lotta
SM (OH) C22:1	SM 18:1;O2/22:1;O	bior_138	Sphingolipids	Sphingomyelins	SM	Wald ratio	1	0.104	0.082	0.206	0.787			C45H89N2O7P	Lotta
caprylate (8:0)	Caprylic acid	32492	Fatty Acyls	Fatty acids	Saturated FA	Wald ratio	1	-0.039	0.031	0.206	0.787			C8H16O2	Long
PC ae C40:4	PC P-40:3 or PC O-40:4	bior_117	Glycerophospholipids	Glycerophosphocholines	O-PC	IVW	6	0.0034	0.003	0.208	0.787			C48H90NO7P	Lotta
inosine	Inosine	M01123	Nucleic acids	Purines	Purine ribonucleosides	Wald ratio	1	0.0085	0.007	0.212	0.792			C10H12N4O5	Shin
palmitoleoyl-oleoyl-glycerol (16:1/18:1) [1]	-	52632				Wald ratio	1	-0.0262	0.021	0.214	0.797				Long
Citrate	Citric acid	Cit	Organic acids	TCA acids	TCA acids	IVW	4	0.0094	0.008	0.218	0.801			C6H8O7	Kettunen
Threonine	Threonine	bioa_019	Organic acids	Amino acids and peptides	Amino acids	IVW	12	-0.0326	0.027	0.22	0.801			C4H9NO3	Lotta
SM (OH) C14:1	SM 18:1;O2/14:1;O	bior_136	Sphingolipids	Sphingomyelins	SM	IVW	4	-0.0299	0.024	0.22	0.801			C37H73N2O7P	Lotta
Aspartate	Aspartic acid	bioa_004	Organic acids	Amino acids and peptides	Amino acids	IVW	2	-0.1198	0.098	0.221	0.801			C4H7NO4	Lotta
cis-4-decenoyl carnitine	CAR 10:1	38178	Fatty Acyls	Fatty esters	Acyl carnitines	IVW	2	-0.0206	0.017	0.224	0.801			C17H31NO4	Long
X - 17010	-	47993	Unknown	Unknown		Wald ratio	1	0.0439	0.036	0.224	0.801				Long
X-11799	-	M33144	Unknown	Unknown		Wald ratio	1	0.0061	0.005	0.224	0.801				Shin
Other polyunsaturated fatty acids than 18:2	-	otPUFA	Fatty Acyls	Fatty acids		IVW	11	-0.0019	0.002	0.227	0.801				Kettunen
Ratio of bis-allylic bonds to total fatty acids in lipids	-	BiFAratio	Fatty Acyls	Fatty acids		IVW	6	-0.0219	0.018	0.228	0.801				Kettunen
Concentration of very large HDL particles	-	XL.HDL.P	Fatty Acyls	Lipoprotein sub-classes		IVW	9	0.0023	0.002	0.229	0.801				Kettunen
X - 21411	-	46456	Unknown	Unknown		Wald ratio	1	-0.0024	0.002	0.23	0.801				Long
1-pentadecanoyl-GPC (15:0)	-	37418	Glycerophospholipids	Glycerophosphocholines		Wald ratio	1	0.0048	0.004	0.23	0.801				Long
androsterone sulfate	5alpha-Androstane-3alpha-ol-17-one sulfate	M31591	Sterol Lipids	Steroid conjugates	Sulfate conjugates	IVW	2	-0.0039	0.003	0.238	0.807			C19H30O5S	Shin
imidazole propionate	Imidazole propionate	40730	Organoheterocyclic compounds	Imidazoles	Imidazolyl carboxylic acids	Wald ratio	1	-0.0339	0.029	0.24	0.807			C6H7N2O2	Long
taurolithocholate 3-sulfate	Taurolithocholic acis sulfate	36850	Sterol Lipids	Bile acids	C24 bile acids	Wald ratio	1	0.004	0.003	0.24	0.807			C26H45NO8S2	Long
X - 14056	-	46632	Unknown	Unknown		Wald ratio	1	-0.0431	0.037	0.24	0.807				Long
13-HODE + 9-HODE	-	37752				IVW	2	0.0042	0.004	0.24	0.807				Long
pyroglutamine	Pyroglutamine	46225	Organic acids	Amino acids and peptides	Amino acids	IVW	3	-0.0038	0.003	0.24	0.807			C5H8N2O2	Long
18:2, linoleic acid (LA)	-	LA	Fatty Acyls	Fatty acids		IVW	12	-0.0016	0.001	0.242	0.807				Kettunen
butyrylcarnitine	CAR 4:0	M32412	Fatty Acyls	Fatty esters	Acyl carnitines	IVW	4	-0.0698	0.06	0.244	0.807			C11H21NO4	Shin
Tetradecanoylcarnitine	CAR 14:0	bior_026	Fatty Acyls	Fatty esters	Acyl carnitines	IVW	3	0.0167	0.014	0.244	0.807			C21H41NO4	Lotta
tryptophan betaine	Lenticin	37097	Organoheterocyclic compounds	Indoles	Tryptamines	Wald ratio	1	-0.0035	0.003	0.244	0.807			C14H18N2O2	Long
tryptophan betaine	Lenticin	M37097	Organoheterocyclic compounds	Indoles	Tryptamines	Wald ratio	1	0.0071	0.006	0.244	0.807			C14H18N2O2	Shin
Creatinine	Creatinine	Creat		Fluid balance		IVW	5	0.0118	0.01	0.246	0.809			C4H7N3O	Kettunen
Tyrosine	Tyrosine	bioa_021	Organic acids	Amino acids and peptides	Amino acids	IVW	17	-0.0074	0.006	0.251	0.816			C9H11NO3	Lotta
X - 21849	-	47026	Unknown	Unknown		IVW	2	0.0283	0.025	0.253	0.816				Long
PC ae C44:6	PC P-44:5 or PC O-44:6	bior_128	Glycerophospholipids	Glycerophosphocholines	O-PC	IVW	5	0.0057	0.005	0.254	0.816			C52H94NO7P	Lotta
7-methylguanine	7-Methylguanine	35114	Nucleic acids	Purines	Hypoxanthines	IVW	2	0.03	0.026	0.254	0.816			C6H7N5O	Long
CH2 groups to double bonds ratio	-	CH2.DB.ratio	Fatty Acyls	Fatty acids		IVW	5	0.0193	0.017	0.257	0.816				Kettunen
oleoyl-linoleoyl-glycerol (18:1/18:2) [2]	DG 18:1_18:2	46799	Glycerolipids	Diradylglycerols	DAG	Wald ratio	1	0.0022	0.002	0.258	0.816			C39H70O5	Long
PC ae C38:6	PC P-38:5 or PC O-38:6	bior_113	Glycerophospholipids	Glycerophosphocholines	O-PC	IVW	5	0.0079	0.007	0.259	0.816			C46H82NO7P	Lotta
X - 12844	-	46633	Unknown	Unknown		IVW	2	0.0253	0.022	0.26	0.816				Long
gamma-CEHC	gamma-CEHC	44876	Organoheterocyclic compounds	Benzopyrans	1-benzopyrans	IVW	3	-0.027	0.024	0.264	0.816			C15H20O3	Long
5-hydroxylysine	5-Hydroxylysine	15685	Organic acids	Amino acids and peptides	Amino acids	Wald ratio	1	-0.0138	0.012	0.264	0.816			C6H14N2O3	Long
Omega-6 fatty acids	-	FAw6	Fatty Acyls	Fatty acids		IVW	10	-0.0016	0.001	0.265	0.816				Kettunen
N-acetyl-beta-alanine	N-Acetyl-beta-alanine	37432	Organic acids	Amino acids and peptides	Amino acids	Wald ratio	1	-0.025	0.022	0.266	0.816			C5H9NO3	Long
phenol sulfate	Phenyl hydrogen sulfate	32553	Organic acids	Arylsulfates	Phenylsulfates	Wald ratio	1	-0.004	0.004	0.266	0.816			C6H6O4S	Long
3-methylglutarylcarnitine (1)	CAR DC5:0;3Me	46547	Fatty Acyls	Fatty esters	Acyl carnitines	IVW	2	-0.0048	0.004	0.267	0.817			C13H23NO6	Long
Total phosphoglycerides	-	TotPG				IVW	8	0.0233	0.021	0.269	0.817				Kettunen
Total lipids in small HDL	-	S.HDL.L	Fatty Acyls	Lipoprotein sub-classes		IVW	7	-0.0019	0.002	0.27	0.817				Kettunen
X-12188	-	M33609	Unknown	Unknown		IVW	2	0.0067	0.006	0.272	0.817				Shin
palmitoleoyl-oleoyl-glycerol (16:1/18:1) [2]	-	52631				Wald ratio	1	-0.0244	0.022	0.272	0.817				Long
1-palmitoyl-2-linoleoyl-GPC (16:0/18:2)	PC 16:0/18:2	42446	Glycerophospholipids	Glycerophosphocholines	PC	IVW	2	-0.0032	0.003	0.272	0.817			C42H80NO8P	Long
serylalanine	Ser-Ala	42049	Organic acids	Amino acids and peptides	Dipeptides	IVW	3	-0.0035	0.003	0.274	0.819			C6H12N2O4	Long
X - 21735	-	46904	Unknown	Unknown		Wald ratio	1	0.017	0.016	0.276	0.819				Long
PC ae C42:5	PC P-42:4 or PC O-42:5	bior_125	Glycerophospholipids	Glycerophosphocholines	O-PC	IVW	3	0.0112	0.01	0.277	0.819			C50H92NO7P	Lotta
Alanine	Alanine	bioa_001	Organic acids	Amino acids and peptides	Amino acids	IVW	19	0.0121	0.011	0.277	0.819			C3H7NO2	Lotta
Glycine	Glycine	bioa_008	Organic acids	Amino acids and peptides	Amino acids	IVW	22	-0.0025	0.002	0.278	0.819			C2H5NO2	Lotta
trans-urocanate	Urocanic acid	607	Organoheterocyclic compounds	Imidazoles	Imidazolyl carboxylic acids	Wald ratio	1	-0.0166	0.015	0.278	0.819			C6H6N2O2	Long
orotate	Orotic acid	1505	Nucleic acids	Pyrimidines	Pyrimidine carboxylic acids	Wald ratio	1	-0.0099	0.009	0.28	0.819			C5H4N2O4	Long
myristoylcarnitine	CAR 14:0	33952	Fatty Acyls	Fatty esters	Acyl carnitines	Wald ratio	1	-0.0286	0.027	0.28	0.819			C21H41NO4	Long
5-oxoproline	Pyroglutamic acid	1494	Organoheterocyclic compounds	Pyrroline carboxylic acids	Pyrroline carboxylic acids	Wald ratio	1	0.0141	0.013	0.282	0.819			C5H7NO3	Long
kynurenine	Kynurenine	15140	Organic oxygen compounds	Butyrophenones	Butyrophenones	Wald ratio	1	-0.0267	0.025	0.284	0.819			C10H12N2O3	Long
5-methylthioadenosine (MTA)	5'-Methylthioadenosine	1419	Nucleic acids	Purines	Purine ribonucleosides	Wald ratio	1	0.0291	0.027	0.288	0.824			C11H15N5O3S	Long
Phospholipids in very large VLDL	-	XL.VLDL.TG	Fatty Acyls	Fatty acids		IVW	8	0.0231	0.022	0.289	0.824				Kettunen
homocitrulline	Homocitrulline	22138	Organic acids	Amino acids and peptides	Amino acids	IVW	2	0.0025	0.002	0.291	0.824			C7H15N3O3	Long
N6,N6,N6-trimethyllysine	N-6-Trimethyllysine	1498	Organic acids	Amino acids and peptides	Amino acids	Wald ratio	1	0.0059	0.006	0.292	0.824			C9H20N2O2	Long
Glycoprotein acetyls, mainly a1-acid glycoprotein	-	Gp				IVW	8	-0.0021	0.002	0.293	0.824				Kettunen
X - 17179	-	46698	Unknown	Unknown		IVW	3	-0.0365	0.035	0.294	0.824				Long
lysoPC a C18:0	LPC 18:0	bior_044	Glycerophospholipids	Glycerophosphocholines	LPC	IVW	6	0.0019	0.002	0.294	0.824			C26H54NO7P	Lotta
1-arachidonoyl-GPA (20:4)	-	46325	Glycerophospholipids	Glycerophosphocholines		Wald ratio	1	0.0423	0.04	0.294	0.824				Long
PC aa C34:2	PC 34:2	bior_064	Glycerophospholipids	Glycerophosphocholines	PC	IVW	6	0.0192	0.018	0.294	0.824			C42H80NO8P	Lotta
Phospholipids in very large VLDL	-	XL.VLDL.PL	Fatty Acyls	Fatty acids		IVW	8	0.0236	0.023	0.295	0.824				Kettunen
X - 14568	-	46649	Unknown	Unknown		Wald ratio	1	0.0338	0.032	0.298	0.824				Long
X-11858	-	M33203	Unknown	Unknown		Wald ratio	1	0.0864	0.084	0.302	0.824				Shin
Cholesterol esters in large HDL	-	L.HDL.CE	Fatty Acyls	Lipoprotein sub-classes		IVW	9	0.0035	0.003	0.305	0.824				Kettunen
Carnitine	Carnitine	bior_001	Organic nitrogen compounds	Carnitines	Carnitines	IVW	16	0.0052	0.005	0.305	0.824			C7H15NO3	Lotta
PC ae C34:3	PC P-34:2 or PC O-34:3	bior_100	Glycerophospholipids	Glycerophosphocholines	O-PC	IVW	4	0.0028	0.003	0.305	0.824			C42H80NO7P	Lotta
dihydroorotate	4,5-Dihydroorotic acid	601	Organic acids	Amino acids and peptides	Amino acids	IVW	2	-0.0138	0.013	0.307	0.824			C5H6N2O4	Long
indolelactate	Indolelactic acid	18349	Organoheterocyclic compounds	Indolyl carboxylic acids	Indolyl carboxylic acids	IVW	2	0.004	0.004	0.307	0.824			C11H11NO3	Long
PC aa C32:0	PC 32:0	bior_059	Glycerophospholipids	Glycerophosphocholines	PC	IVW	4	0.0084	0.008	0.307	0.824			C40H80NO8P	Lotta
lysoPC a C20:4	LPC 20:4	bior_046	Glycerophospholipids	Glycerophosphocholines	LPC	IVW	5	-0.036	0.035	0.31	0.824			C28H50NO7P	Lotta
X - 16071	-	47801	Unknown	Unknown		IVW	2	0.0038	0.004	0.311	0.824				Long
lysine	Lysine	1301	Organic acids	Amino acids and peptides	Amino acids	Wald ratio	1	0.0018	0.002	0.312	0.824			C6H14N2O2	Long
Phospholipids in very large HDL	-	XL.HDL.PL	Fatty Acyls	Fatty acids		IVW	14	0.0047	0.005	0.314	0.824				Kettunen
valine	Valine	1649	Organic acids	Amino acids and peptides	Amino acids	Wald ratio	1	0.0371	0.037	0.314	0.824			C5H11NO2	Long
1-palmitoyl-2-stearoyl-GPC (16:0/18:0)	PC 16:0/18:0	52616	Glycerophospholipids	Glycerophosphocholines	PC	Wald ratio	1	-0.042	0.042	0.314	0.824			C42H84NO8P	Long
PC ae C30:1	PC P-30:0 or PC O-30:1	bior_093	Glycerophospholipids	Glycerophosphocholines	O-PC	Wald ratio	1	0.0632	0.063	0.314	0.824			C38H76NO7P	Lotta
trans-Hydroxyproline	-	bioa_030	Organic acids	Amino acids and peptides		Wald ratio	1	-0.0921	0.092	0.316	0.824				Lotta
PC ae C42:4	PC P-42:3 or PC O-42:4	bior_124	Glycerophospholipids	Glycerophosphocholines	O-PC	IVW	6	-0.0014	0.001	0.317	0.824			C50H94NO7P	Lotta
pyroglutamylglutamine	-	22194				Wald ratio	1	-0.0268	0.027	0.318	0.824				Long
N-acetyltyrosine	N-Acetyltyrosine	32390	Organic acids	Amino acids and peptides	Amino acids	Wald ratio	1	0.0023	0.002	0.318	0.824			C11H13NO4	Long
Symmetric dimethylarginine	Symmetric dimethylarginine	bioa_024	Organic acids	Amino acids and peptides	Amino acids	IVW	2	-0.0038	0.004	0.319	0.824			C8H18N4O2	Lotta
X - 21821	-	46998	Unknown	Unknown		Wald ratio	1	0.0033	0.003	0.32	0.824				Long
pregnanediol-3-glucuronide	Pregnanediol-3-glucuronide	40708	Sterol Lipids	Steroid conjugates	Glucuronic acid conjugates	Wald ratio	1	0.0449	0.045	0.322	0.824			C27H44O8	Long
beta-alanine	beta-Alanine	55	Organic acids	Amino acids and peptides	Amino acids	Wald ratio	1	-0.0041	0.004	0.322	0.824			C3H7NO2	Long
1-stearoyl-2-arachidonoyl-GPI (18:0/20:4)	PI 18:0/20:4	52449	Glycerophospholipids	Glycerophosphoinositols	PI	IVW	3	0.0141	0.014	0.323	0.824			C47H83O13P	Long
Glutamine	Glutamine	bioa_006	Organic acids	Amino acids and peptides	Amino acids	IVW	19	0.0193	0.02	0.325	0.824			C5H10N2O3	Lotta
Triglycerides in large VLDL	-	L.VLDL.TG	Fatty Acyls	Lipoprotein sub-classes		IVW	8	0.022	0.022	0.327	0.824				Kettunen
CH2 groups in fatty acids	-	CH2.inFA	Fatty Acyls	Fatty acids		IVW	4	0.0175	0.018	0.327	0.824				Kettunen
lysoPC a C24:0	LPC 24:0	bior_051	Glycerophospholipids	Glycerophosphocholines	LPC	Wald ratio	1	-0.0463	0.048	0.332	0.824			C32H66NO7P	Lotta
Isoleucine	Isoleucine	bioa_010	Organic acids	Amino acids and peptides	Amino acids	IVW	7	0.0468	0.049	0.336	0.824			C6H13NO2	Lotta
phenyllactate (PLA)	Phenyllactic acid	22130	Polyketides	Phenylpropanoids	Phenylpropanoic acids	IVW	2	-0.0088	0.009	0.337	0.824			C9H10O3	Long
PC aa C40:5	PC 40:5	bior_084	Glycerophospholipids	Glycerophosphocholines	PC	IVW	5	0.0015	0.002	0.339	0.824			C48H86NO8P	Lotta
N-acetylcarnosine	N-Acetylcarnosine	43488	Organic acids	Amino acids and peptides	Hybrid peptides	IVW	2	-0.0067	0.007	0.34	0.824			C11H16N4O4	Long
Hexadecadienylcarnitine	CAR 16:2	bior_034	Fatty Acyls	Fatty esters	Acyl carnitines	Wald ratio	1	0.0065	0.007	0.34	0.824			C23H41NO4	Lotta
X - 17167	-	46693	Unknown	Unknown		Wald ratio	1	0.0368	0.039	0.34	0.824				Long
PC aa C34:3	PC 34:3	bior_065	Glycerophospholipids	Glycerophosphocholines	PC	IVW	3	0.0316	0.033	0.341	0.824			C42H78NO8P	Lotta
X - 16946	-	46517	Unknown	Unknown		IVW	3	0.0246	0.026	0.342	0.824				Long
1-palmitoyl-2-linoleoyl-GPI (16:0/18:2)	PI 16:0/18:2	52450	Glycerophospholipids	Glycerophosphoinositols	PI	IVW	2	-0.018	0.019	0.342	0.824			C43H79O13P	Long
Free cholesterol in large HDL	-	L.HDL.FC	Fatty Acyls	Lipoprotein sub-classes		IVW	11	0.0036	0.004	0.343	0.824				Kettunen
PC aa C30:0	PC 30:0	bior_058	Glycerophospholipids	Glycerophosphocholines	PC	IVW	2	0.142	0.151	0.346	0.825			C38H76NO8P	Lotta
X-12189	-	M33610	Unknown	Unknown		IVW	2	0.0408	0.044	0.354	0.825				Shin
X-13429	-	M35187	Unknown	Unknown		IVW	3	0.0264	0.029	0.355	0.825				Shin
N-palmitoyl-sphingosine (d18:1/16:0)	Cer 18:1;O2/16:0	44877	Sphingolipids	Ceramides	Cer	Wald ratio	1	0.006	0.007	0.356	0.825			C34H67NO3	Long
Triglycerides in small HDL	-	S.HDL.TG	Fatty Acyls	Lipoprotein sub-classes		IVW	9	-0.002	0.002	0.357	0.825				Kettunen
Leucine	Leucine	bioa_011	Organic acids	Amino acids and peptides	Amino acids	IVW	6	0.0476	0.052	0.359	0.825			C6H13NO2	Lotta
Total cholesterol in large HDL	-	L.HDL.C	Fatty Acyls	Lipoprotein sub-classes		IVW	11	0.0033	0.004	0.359	0.825				Kettunen
1-palmitoyl-2-oleoyl-GPE (16:0/18:1)	PE 16:0/18:1	19263	Glycerophospholipids	Glycerophosphoethanolamines	PE	IVW	3	0.0215	0.023	0.361	0.825			C39H76NO8P	Long
choline phosphate	Choline phosphate	34396	Organic nitrogen compounds	Cholines	Cholines	Wald ratio	1	-0.0277	0.03	0.362	0.825			C5H14NO4P	Long
1-myristoyl-2-palmitoyl-GPC (14:0/16:0)	-	19258	Glycerophospholipids	Glycerophosphocholines		Wald ratio	1	-0.0253	0.028	0.362	0.825				Long
tetradecanedioate	Tetradecanedioic acid	35669	Fatty Acyls	Fatty acids	Dicarboxylic acids	IVW	3	0.02	0.022	0.363	0.825			C14H26O4	Long
X-11529	-	M32846	Unknown	Unknown		IVW	2	0.0196	0.022	0.364	0.825				Shin
PC ae C42:2	PC P-42:1 or PC O-42:2	bior_122	Glycerophospholipids	Glycerophosphocholines	O-PC	IVW	7	0.0272	0.03	0.365	0.825			C50H98NO7P	Lotta
galactonate	Galactonic acid	27719	Carbohydrates	Monosaccharides	Sugar acids	Wald ratio	1	-0.0224	0.025	0.368	0.825			C6H12O7	Long
1-palmitoyl-2-alpha-linolenoyl-GPC (16:0/18:3n3)	-	52684	Glycerophospholipids	Glycerophosphocholines		Wald ratio	1	0.0176	0.02	0.368	0.825				Long
1-arachidonoyl-GPE (20:4n6)	-	35186	Glycerophospholipids	Glycerophosphate		IVW	3	0.0075	0.008	0.368	0.825				Long
X-11538	-	M32855	Unknown	Unknown		IVW	3	0.0394	0.044	0.37	0.825				Shin
2-hydroxyphenylacetate	2-Hydroxyphenylacetic acid	1432	Benzenoids	Phenylacetic acids	Phenylacetic acids	IVW	2	-0.0265	0.03	0.37	0.825			C8H8O3	Long
proline	Proline	1898	Organic acids	Amino acids and peptides	Amino acids	Wald ratio	1	-0.0204	0.023	0.37	0.825			C5H9NO2	Long
X - 23026	-	48537	Unknown	Unknown		IVW	3	-0.001	0.001	0.374	0.825				Long
LDL diameter	-	LDL.D	Fatty Acyls	Fatty acids		IVW	8	-0.0054	0.006	0.375	0.825				Kettunen
X - 23314	-	49704	Unknown	Unknown		IVW	2	-0.0018	0.002	0.376	0.825				Long
21-hydroxypregnenolone disulfate	21-Hydroxypregnenolone	46115	Sterol Lipids	Steroids	C21 steroids	IVW	3	-0.0097	0.011	0.377	0.825			C21H32O3	Long
stachydrine	Stachydrine	34384	Organic acids	Amino acids and peptides	Amino acids	Wald ratio	1	0.0292	0.033	0.382	0.825			C7H14NO2	Long
isobutyrylcarnitine	CAR 3:0;2Me	33441	Fatty Acyls	Fatty esters	Acyl carnitines	Wald ratio	1	0.0038	0.004	0.382	0.825			C11H21NO4	Long
X-12728	-	M34338	Unknown	Unknown		IVW	8	0.0005	0.001	0.383	0.825				Shin
2-methylbutyrylcarnitine (C5)	CAR 4:0;2Me	45095	Fatty Acyls	Fatty esters	Acyl carnitines	Wald ratio	1	0.005	0.006	0.384	0.825			C12H23NO4	Long
Lysine	Lysine	bioa_012	Organic acids	Amino acids and peptides	Amino acids	IVW	9	0.0035	0.004	0.385	0.825			C6H14N2O2	Lotta
Phospholipids in small VLDL	-	S.VLDL.PL	Fatty Acyls	Fatty acids		IVW	12	-0.0021	0.002	0.385	0.826				Kettunen
Total lipids in very large VLDL	-	XL.VLDL.L	Fatty Acyls	Lipoprotein sub-classes		IVW	5	0.0236	0.027	0.386	0.826				Kettunen
3-hydroxydecanoate	3-Hydroxydecanoic acid	22053	Fatty Acyls	Fatty acids	Hydroxy FA	Wald ratio	1	0.0086	0.01	0.39	0.827			C10H20O3	Long
3-hydroxyoctanoate	3-Hydroxyoctanoic acid	22001	Fatty Acyls	Fatty acids	Hydroxy FA	Wald ratio	1	-0.0071	0.008	0.39	0.827			C8H16O3	Long
5,8-tetradecadienoate	5,8-Tetradecadienoic acid	46618	Fatty Acyls	Fatty acids	Unsaturated FA	Wald ratio	1	0.005	0.006	0.39	0.827			C14H24O2	Long
X - 21353	-	46398	Unknown	Unknown		Wald ratio	1	-0.0018	0.002	0.39	0.827				Long
1-oleoylglycerol (18:1)	MG 18:1/0:0/0:0	21184	Glycerolipids	Monoradylglycerols	MAG	IVW	2	0.0045	0.005	0.392	0.827			C21H40O4	Long
X - 02249	-	46500	Unknown	Unknown		Wald ratio	1	-0.0048	0.006	0.396	0.829	rs35427080	rs11572095		Long
Double bonds in fatty acids	-	DBinFA	Fatty Acyls	Fatty acids		IVW	5	-0.017	0.02	0.402	0.832				Kettunen
Total lipids in large VLDL	-	L.VLDL.L	Fatty Acyls	Lipoprotein sub-classes		IVW	8	0.0087	0.01	0.403	0.832				Kettunen
PC aa C38:4	PC 38:4	bior_077	Glycerophospholipids	Glycerophosphocholines	PC	IVW	5	-0.0296	0.035	0.403	0.832			C46H84NO8P	Lotta
Triglycerides in medium VLDL	-	M.VLDL.TG	Fatty Acyls	Lipoprotein sub-classes		IVW	11	0.0125	0.015	0.403	0.832				Kettunen
suberate (octanedioate)	Suberic acid	15730	Fatty Acyls	Fatty acids	Dicarboxylic acids	Wald ratio	1	-0.0057	0.007	0.408	0.834			C8H14O4	Long
PC ae C40:5	PC P-40:4 or PC O-40:5	bior_118	Glycerophospholipids	Glycerophosphocholines	O-PC	IVW	9	-0.002	0.002	0.409	0.834			C48H88NO7P	Lotta
PC aa C42:6	PC 42:6	bior_091	Glycerophospholipids	Glycerophosphocholines	PC	IVW	3	-0.0181	0.022	0.409	0.834			C50H88NO8P	Lotta
X - 12063	-	46588	Unknown	Unknown		IVW	3	-0.002	0.002	0.414	0.837				Long
PC aa C36:4	PC 36:4	bior_071	Glycerophospholipids	Glycerophosphocholines	PC	IVW	6	-0.0024	0.003	0.417	0.837			C44H80NO8P	Lotta
Free cholesterol in small VLDL	-	S.VLDL.FC	Fatty Acyls	Lipoprotein sub-classes		IVW	14	-0.0023	0.003	0.421	0.837				Kettunen
betaine	Betaine	3141	Organic acids	Amino acids and peptides	Amino acids	IVW	3	0.0019	0.002	0.421	0.837			C5H11NO2	Long
X - 11564	-	46260	Unknown	Unknown		Wald ratio	1	0.0338	0.042	0.422	0.837				Long
PC ae C42:3	PC P-42:2 or PC O-42:3	bior_123	Glycerophospholipids	Glycerophosphocholines	O-PC	IVW	5	-0.0301	0.038	0.422	0.837			C50H96NO7P	Lotta
1-dihomo-linoleoyl-GPC (20:2)	-	33871	Glycerophospholipids	Glycerophosphocholines		Wald ratio	1	0.0133	0.017	0.428	0.84				Long
4-androsten-3beta,17beta-diol disulfate (1)	4-Androsten-3beta,17beta-diol disulfate	37202	Sterol Lipids	Steroids	C19 steroids	Wald ratio	1	-0.003	0.004	0.434	0.84			C19H30O8S2	Long
X - 11440	-	46599	Unknown	Unknown		Wald ratio	1	-0.0026	0.003	0.434	0.84				Long
X - 11880	-	46608	Unknown	Unknown		Wald ratio	1	-0.0277	0.036	0.438	0.842				Long
X-12092	-	M33507	Unknown	Unknown		IVW	2	0.0359	0.046	0.439	0.842				Shin
HDL diameter	-	HDL.D	Fatty Acyls	Fatty acids		IVW	10	0.0032	0.004	0.443	0.845				Kettunen
epiandrosterone sulfate	Epiandrosterone	M33973	Sterol Lipids	Steroids	C19 steroids	Wald ratio	1	-0.0504	0.066	0.446	0.849			C19H30O2	Shin
PC aa C40:6	PC 40:6	bior_085	Glycerophospholipids	Glycerophosphocholines	PC	IVW	10	0.0028	0.004	0.446	0.849			C48H84NO8P	Lotta
Dodecenoylcarnitine	CAR 12:1	bior_025	Fatty Acyls	Fatty esters	Acyl carnitines	IVW	2	-0.0635	0.083	0.447	0.85			C19H35NO4	Lotta
Tetradecadienylcarnitine	CAR 14:1	bior_029	Fatty Acyls	Fatty esters	Acyl carnitines	IVW	2	-0.0715	0.094	0.449	0.851			C21H39NO4	Lotta
pregnen-diol disulfate	-	32562	Lipids and lipid-like molecules	Steroids and steroid derivatives		Wald ratio	1	-0.0025	0.003	0.45	0.851				Long
X - 24435	-	48312	Unknown	Unknown		Wald ratio	1	-0.004	0.005	0.45	0.851				Long
X-11491	-	M32808	Unknown	Unknown		IVW	2	0.1021	0.137	0.455	0.851				Shin
X - 12007	-	46610	Unknown	Unknown		Wald ratio	1	0.0062	0.008	0.456	0.851				Long
succinylcarnitine	CAR DC4:0	37058	Fatty Acyls	Fatty esters	Acyl carnitines	IVW	2	-0.0177	0.024	0.456	0.851			C11H19NO6	Long
S-methylcysteine	Methylcysteine	39592	Organic acids	Amino acids and peptides	Amino acids	Wald ratio	1	0.0184	0.025	0.462	0.851			C4H9NO2S	Long
PC aa C40:3	PC 40:3	bior_082	Glycerophospholipids	Glycerophosphocholines	PC	Wald ratio	1	-0.0536	0.073	0.464	0.851			C48H90NO8P	Lotta
Phospholipids in large VLDL	-	L.VLDL.PL	Fatty Acyls	Fatty acids		IVW	8	0.0084	0.012	0.467	0.851				Kettunen
X - 24241	-	52280	Unknown	Unknown		IVW	2	0.0147	0.02	0.467	0.851				Long
X - 12846	-	46634	Unknown	Unknown		Wald ratio	1	0.0061	0.008	0.468	0.851				Long
lysoPC a C28:1	LPC 28:1	bior_054	Glycerophospholipids	Glycerophosphocholines	LPC	Wald ratio	1	-0.0339	0.047	0.468	0.851			C36H72NO7P	Lotta
PC aa C42:0	PC 42:0	bior_086	Glycerophospholipids	Glycerophosphocholines	PC	Wald ratio	1	-0.1779	0.245	0.468	0.851			C50H100NO8P	Lotta
X - 21441	-	46486	Unknown	Unknown		IVW	3	0.0107	0.015	0.469	0.851				Long
N-acetylglutamine	N-Acetylglutamine	33943	Organic acids	Amino acids and peptides	Amino acids	Wald ratio	1	0.0028	0.004	0.47	0.851			C7H12N2O4	Long
X - 11787	-	33132	Unknown	Unknown		Wald ratio	1	-0.0048	0.007	0.47	0.851	rs6744398	rs10189885		Long
N-acetylhistidine	N-Acetylhistidine	33946	Organic acids	Amino acids and peptides	Amino acids	Wald ratio	1	0.0036	0.005	0.47	0.851	rs6744398	rs10189885	C8H11N3O3	Long
2-aminooctanoate	2-Aminooctanoic acid	43343	Organic acids	Amino acids and peptides	Amino acids	Wald ratio	1	-0.0027	0.004	0.47	0.851	rs6744398	rs10189885	C8H17NO2	Long
1-oleoyl-2-eicosapentaenoyl-GPC (18:1/20:5)	-	52711	Glycerophospholipids	Glycerophosphocholines		Wald ratio	1	-0.005	0.007	0.47	0.851				Long
X - 22764	-	48067	Unknown	Unknown		Wald ratio	1	-0.0034	0.005	0.47	0.851				Long
2-aminobutyrate	2-Aminobutyric acid	42374	Fatty Acyls	Fatty acids	Amino FA	Wald ratio	1	0.0324	0.045	0.472	0.851			C4H9NO2	Long
1-palmitoyl-2-arachidonoyl-GPE (16:0/20:4)	PE 16:0/20:4	52464	Glycerophospholipids	Glycerophosphoethanolamines	PE	IVW	2	-0.0097	0.013	0.472	0.851			C41H74NO8P	Long
leucylalanine	Leu-Ala	40010	Organic acids	Amino acids and peptides	Dipeptides	IVW	2	0.0087	0.012	0.476	0.851			C9H18N2O3	Long
acetylcarnitine	CAR 2:0	32198	Fatty Acyls	Fatty esters	Acyl carnitines	Wald ratio	1	0.0248	0.035	0.476	0.851			C9H17NO4	Long
Phospholipids in chylomicrons and extremely large VLDL	-	XXL.VLDL.TG	Fatty Acyls	Fatty acids		IVW	8	0.0164	0.023	0.477	0.851				Kettunen
4-guanidinobutanoate	4-Guanidinobutanoic acid	15681	Organic acids	Amino acids and peptides	Amino acids	IVW	2	0.0111	0.016	0.477	0.851			C5H11N3O2	Long
PC ae C36:2	PC P-36:1 or PC O-36:2	bior_103	Glycerophospholipids	Glycerophosphocholines	O-PC	IVW	5	0.0079	0.011	0.477	0.851			C44H86NO7P	Lotta
1-eicosapentaenoyl-GPC (20:5)	-	44563	Glycerophospholipids	Glycerophosphocholines		Wald ratio	1	-0.0052	0.007	0.478	0.851				Long
1-palmitoyl-2-eicosapentaenoyl-GPC (16:0/20:5)	-	52463	Glycerophospholipids	Glycerophosphocholines		Wald ratio	1	-0.0054	0.008	0.478	0.851				Long
eicosapentaenoate (EPA; 20:5n3)	Eicosapentaenoic acid	18467	Fatty Acyls	Fatty acids	Unsaturated FA	Wald ratio	1	-0.0058	0.008	0.478	0.851			C20H30O2	Long
homoarginine	Homoarginine	22137	Organic acids	Amino acids and peptides	Amino acids	Wald ratio	1	-0.0163	0.023	0.48	0.851	rs4774579	rs16952714	C7H16N4O2	Long
3-ureidopropionate	Ureidopropionic acid	3155	Organic acids	Carboximidic acids	Isoureas	Wald ratio	1	0.0339	0.048	0.48	0.851			C4H8N2O3	Long
PC ae C40:6	PC P-40:5 or PC O-40:6	bior_119	Glycerophospholipids	Glycerophosphocholines	O-PC	IVW	2	-0.028	0.04	0.483	0.851			C48H86NO7P	Lotta
Acetylornithine	N-Acetylornithine	bioa_023	Organic acids	Amino acids and peptides	Amino acids	IVW	6	-0.0204	0.029	0.487	0.851			C7H14N2O3	Lotta
X-11440	-	M32757	Unknown	Unknown		IVW	3	0.0436	0.063	0.488	0.851				Shin
10-undecenoate (11:1n1)	10-Hendecenoic acid	32497	Fatty Acyls	Fatty acids	Unsaturated FA	Wald ratio	1	0.0136	0.02	0.488	0.851			C11H20O2	Long
histidine	Histidine	59	Organic acids	Amino acids and peptides	Amino acids	Wald ratio	1	0.0112	0.016	0.488	0.851			C6H9N3O2	Long
1-(1-enyl-stearoyl)-2-arachidonoyl-GPC (P-18:0/20:4)	-	52613	Glycerophospholipids	Glycerophosphocholines		Wald ratio	1	-0.0111	0.016	0.494	0.851				Long
1,2-dilinoleoyl-GPC (18:2/18:2)	PC 18:2/18:2	52603	Glycerophospholipids	Glycerophosphocholines	PC	Wald ratio	1	0.0168	0.025	0.494	0.851			C44H80NO8P	Long
1-arachidonoyl-GPC (20:4n6)	-	33228	Glycerophospholipids	Glycerophosphocholines		Wald ratio	1	-0.0081	0.012	0.494	0.851				Long
1-oleoyl-2-linoleoyl-GPC (18:1/18:2)	-	52453	Glycerophospholipids	Glycerophosphocholines		Wald ratio	1	0.02	0.029	0.494	0.851				Long
1-palmitoyl-2-arachidonoyl-GPC (16:0/20:4)	-	52462	Glycerophospholipids	Glycerophosphocholines		Wald ratio	1	-0.0081	0.012	0.494	0.851				Long
1-stearoyl-2-arachidonoyl-GPC (18:0/20:4)	PC 18:0/20:4	42450	Glycerophospholipids	Glycerophosphocholines	PC	Wald ratio	1	-0.0073	0.011	0.494	0.851			C46H84NO8P	Long
1-stearoyl-2-meadoyl-GPC (18:0/20:3n9)	-	52738	Glycerophospholipids	Glycerophosphocholines		Wald ratio	1	-0.0127	0.019	0.494	0.851				Long
2-arachidonoyl-GPC (20:4)	-	33387	Glycerophospholipids	Glycerophosphocholines		Wald ratio	1	-0.0091	0.013	0.494	0.851				Long
arachidonate (20:4n6)	Arachidonic acid	1110	Fatty Acyls	Fatty acids	Unsaturated FA	Wald ratio	1	-0.0098	0.014	0.494	0.851			C20H32O2	Long
lysoPC a C26:1	LPC 26:1	bior_047	Glycerophospholipids	Glycerophosphocholines	LPC	Wald ratio	1	-0.0164	0.024	0.494	0.851			C34H68NO7P	Lotta
1-(1-enyl-stearoyl)-2-docosahexaenoyl-GPE (P-18:0/22:6)	-	52476	Glycerophospholipids	Glycerophosphate		Wald ratio	1	-0.0063	0.009	0.496	0.851				Long
Histidine	Histidine	His	Organic acids	Amino acids and peptides	Amino acids	IVW	4	-0.0126	0.019	0.497	0.851			C6H9N3O2	Kettunen
PC aa C38:3	PC 38:3	bior_076	Glycerophospholipids	Glycerophosphocholines	PC	IVW	6	-0.0005	0.001	0.497	0.851			C46H86NO8P	Lotta
lysoPC a C20:3	LPC 20:3	bior_050	Glycerophospholipids	Glycerophosphocholines	LPC	IVW	6	-0.0004	0.001	0.498	0.851			C28H52NO7P	Lotta
3-methylxanthine	3-Methylxanthine	32445	Nucleic acids	Purines	Xanthines	Wald ratio	1	0.03	0.044	0.498	0.851			C6H6N4O2	Long
SM C24:1	SM 18:1;O2/24:1	bior_135	Sphingolipids	Sphingomyelins	SM	IVW	3	-0.0615	0.091	0.5	0.851			C47H93N2O6P	Lotta
Methioninesulfoxide	Methionine sulfoxide	bioa_028	Organic acids	Amino acids and peptides	Amino acids	Wald ratio	1	-0.0186	0.028	0.502	0.852			C5H11NO3S	Lotta
X-12013	-	M33359	Unknown	Unknown		Wald ratio	1	0.0404	0.06	0.502	0.852				Shin
1-methylhistidine	1-Methylhistidine	30460	Organic acids	Amino acids and peptides	Amino acids	Wald ratio	1	-0.0127	0.019	0.504	0.852			C7H11N3O2	Long
X - 12822	-	46997	Unknown	Unknown		Wald ratio	1	-0.0061	0.009	0.51	0.854				Long
guanidinoacetate	Guanidoacetic acid	43802	Organic acids	Amino acids and peptides	Amino acids	Wald ratio	1	0.0239	0.036	0.512	0.854			C3H7N3O2	Long
guanosine	Guanosine	1573	Nucleic acids	Purines	Purine ribonucleosides	Wald ratio	1	-0.02	0.031	0.512	0.854			C10H13N5O5	Long
urate	Uric acid	1604	Nucleic acids	Purines	Xanthines	IVW	2	-0.0126	0.019	0.512	0.854			C5H4N4O3	Long
linoleoylcarnitine	CAR 18:2	46223	Fatty Acyls	Fatty esters	Acyl carnitines	Wald ratio	1	-0.0274	0.042	0.514	0.855			C25H45NO4	Long
1-dihomo-linolenoyl-GPE (20:3n3 or 6)	-	44630	Glycerophospholipids	Glycerophosphate		IVW	2	-0.0029	0.004	0.515	0.855				Long
PC aa C38:6	PC 38:6	bior_079	Glycerophospholipids	Glycerophosphocholines	PC	IVW	5	0.0502	0.078	0.517	0.856			C46H80NO8P	Lotta
indolepropionate	3-Indolepropionic acid	32405	Organoheterocyclic compounds	Indolyl carboxylic acids	Indolyl carboxylic acids	Wald ratio	1	0.0064	0.01	0.518	0.856			C11H11NO2	Long
adrenate (22:4n6)	Adrenic acid	32980	Fatty Acyls	Fatty acids	Unsaturated FA	Wald ratio	1	-0.0071	0.011	0.522	0.856			C22H36O2	Long
docosapentaenoate (n3 DPA; 22:5n3)	DPA	32504	Fatty Acyls	Fatty acids	Unsaturated FA	Wald ratio	1	-0.0019	0.003	0.522	0.856			C22H34O2	Long
Free cholesterol in medium VLDL	-	M.VLDL.FC	Fatty Acyls	Lipoprotein sub-classes		IVW	11	0.0101	0.016	0.522	0.856				Kettunen
X - 11538	-	46604	Unknown	Unknown		IVW	2	-0.0148	0.023	0.525	0.856				Long
glucose	Glucose	48152	Carbohydrates	Monosaccharides	Hexoses	Wald ratio	1	0.0225	0.035	0.526	0.856			C6H12O6	Long
lysoPC a C18:2	LPC 18:2	bior_045	Glycerophospholipids	Glycerophosphocholines	LPC	IVW	2	0.049	0.077	0.526	0.856			C26H50NO7P	Lotta
N-acetyl-3-methylhistidine	N-Acetyl-3-methylhistidine	43256	Organic acids	Amino acids and peptides	Amino acids	Wald ratio	1	0.0387	0.062	0.53	0.856			C9H13N3O3	Long
1-linoleoyl-GPC (18:2)	LPC 18:2/0:0	34419	Glycerophospholipids	Glycerophosphocholines	LPC	Wald ratio	1	0.0185	0.03	0.536	0.856			C26H50NO7P	Long
1-linoleoyl-GPE (18:2)	-	36600	Glycerophospholipids	Glycerophosphate		Wald ratio	1	0.0125	0.02	0.536	0.856				Long
1-myristoyl-2-linoleoyl-GPC (14:0/18:2)	-	52707	Glycerophospholipids	Glycerophosphocholines		Wald ratio	1	0.0217	0.035	0.536	0.856				Long
1-pentadecanoyl-2-linoleoyl-GPC (15:0/18:2)	-	52497	Glycerophospholipids	Glycerophosphocholines		Wald ratio	1	0.0217	0.035	0.536	0.856				Long
PC aa C42:4	PC 42:4	bior_089	Glycerophospholipids	Glycerophosphocholines	PC	Wald ratio	1	-0.1048	0.169	0.536	0.856			C50H92NO8P	Lotta
N-acetylaspartate (NAA)	N-Acetylaspartic acid	22185	Organic acids	Amino acids and peptides	Amino acids	Wald ratio	1	0.0274	0.044	0.536	0.856			C6H9NO5	Long
methylsuccinate	Methylsuccinic acid	15745	Fatty Acyls	Fatty acids	Dicarboxylic acids	Wald ratio	1	0.0094	0.015	0.538	0.856			C5H8O4	Long
5alpha-androstan-3beta,17beta-diol disulfate	5alpha-Androstane-3beta,17beta-diol	M37190	Sterol Lipids	Steroids	C19 steroids	IVW	3	-0.0036	0.006	0.538	0.856			C19H32O2	Shin
X - 21365	-	46410	Unknown	Unknown		Wald ratio	1	0.0073	0.012	0.542	0.856				Long
PC aa C34:4	PC 34:4	bior_066	Glycerophospholipids	Glycerophosphocholines	PC	IVW	5	-0.0031	0.005	0.544	0.856			C42H76NO8P	Lotta
AcAce	-	AcAce	Fatty Acyls	Fatty acids		Wald ratio	1	0.0304	0.05	0.546	0.856				Kettunen
5alpha-androstan-3beta,17beta-diol disulfate	5alpha-Androstane-3beta,17beta-diol	37190	Sterol Lipids	Steroids	C19 steroids	IVW	2	-0.0041	0.007	0.547	0.856			C19H32O2	Long
Tigylcarnitine	-	bior_010				IVW	2	0.1734	0.289	0.549	0.856				Lotta
Phospholipids in medium VLDL	-	M.VLDL.PL	Fatty Acyls	Fatty acids		IVW	14	0.0084	0.014	0.55	0.856				Kettunen
Octadecandienylcarnitine	CAR 18:2	bior_040	Fatty Acyls	Fatty esters	Acyl carnitines	IVW	4	0.0216	0.036	0.55	0.856			C25H45NO4	Lotta
1-(1-enyl-palmitoyl)-2-linoleoyl-GPE (P-16:0/18:2)	PE P-16:0/18:2 or PE O-16:1/18:2	52677	Glycerophospholipids	Glycerophosphoethanolamines	O-PE	IVW	2	-0.0058	0.01	0.55	0.856			C39H74NO7P	Long
1-(1-enyl-palmitoyl)-2-arachidonoyl-GPE (P-16:0/20:4)	PE P-16:0/20:4 or PE O-16:1/20:4	52673	Glycerophospholipids	Glycerophosphoethanolamines	O-PE	Wald ratio	1	-0.0163	0.028	0.554	0.856			C41H74NO7P	Long
Valine	Valine	bioa_022	Organic acids	Amino acids and peptides	Amino acids	IVW	8	0.0215	0.037	0.56	0.859			C5H11NO2	Lotta
X - 16123	-	46668	Unknown	Unknown		Wald ratio	1	-0.0073	0.013	0.56	0.859				Long
1-stearoyl-2-docosapentaenoyl-GPC (18:0/22:5n6)	-	52700	Glycerophospholipids	Glycerophosphocholines		Wald ratio	1	-0.0204	0.035	0.56	0.859				Long
X-12740	-	M34350	Unknown	Unknown		Wald ratio	1	-0.0936	0.161	0.56	0.859				Shin
PC aa C36:6	PC 36:6	bior_073	Glycerophospholipids	Glycerophosphocholines	PC	IVW	5	-0.0035	0.006	0.561	0.86			C44H76NO8P	Lotta
1-(1-enyl-palmitoyl)-2-oleoyl-GPC (P-16:0/18:1)	PC P-16:0/18:1 or PC O-16:1/18:1	52478	Glycerophospholipids	Glycerophosphocholines	O-PC	IVW	3	-0.0199	0.034	0.562	0.86			C42H82NO7P	Long
X - 11444	-	46460	Unknown	Unknown		Wald ratio	1	0.0212	0.037	0.564	0.86				Long
Decanoylcarnitine	CAR 10:0	bior_020	Fatty Acyls	Fatty esters	Acyl carnitines	IVW	6	0.0124	0.022	0.564	0.86			C17H33NO4	Lotta
PC ae C36:4	PC P-36:3 or PC O-36:4	bior_105	Glycerophospholipids	Glycerophosphocholines	O-PC	IVW	5	0.0039	0.007	0.564	0.86			C44H82NO7P	Lotta
Total cholesterol in medium HDL	-	M.HDL.C	Fatty Acyls	Lipoprotein sub-classes		IVW	5	-0.0005	0.001	0.568	0.863				Kettunen
3-methylglutarylcarnitine (2)	CAR DC5:0;3Me	46548	Fatty Acyls	Fatty esters	Acyl carnitines	IVW	3	-0.0245	0.043	0.571	0.864			C13H23NO6	Long
1-palmitoyl-2-meadoyl-GPC (16:0/20:3n9)	-	52737	Glycerophospholipids	Glycerophosphocholines		Wald ratio	1	-0.0133	0.024	0.576	0.867				Long
cystathionine	Cystathionine	15705	Organic acids	Amino acids and peptides	Amino acids	Wald ratio	1	-0.019	0.034	0.58	0.868			C7H14N2O4S	Long
N-acetylasparagine	N-Acetylasparagine	33942	Organic acids	Amino acids and peptides	Amino acids	Wald ratio	1	0.0061	0.011	0.58	0.868			C6H10N2O4	Long
PC aa C24:0	PC 24:0	bior_055	Glycerophospholipids	Glycerophosphocholines	PC	Wald ratio	1	-0.0166	0.03	0.58	0.868			C32H64NO8P	Lotta
2-palmitoyl-GPE (16:0)	-	45452	Glycerophospholipids	Glycerophosphate		IVW	2	0.0109	0.02	0.581	0.868				Long
X - 22379	-	47640	Unknown	Unknown		IVW	2	0.0034	0.006	0.581	0.868				Long
Serine	Serine	bioa_018	Organic acids	Amino acids and peptides	Amino acids	IVW	9	0.0017	0.003	0.583	0.87			C3H7NO3	Lotta
Ornithine	Ornithine	bioa_014	Organic acids	Amino acids and peptides	Amino acids	IVW	12	0.0045	0.008	0.584	0.87			C5H12N2O2	Lotta
erythritol	Erythritol	20699	Carbohydrates	Monosaccharides	Sugar alcohols	IVW	2	0.0192	0.035	0.585	0.87			C4H10O4	Long
ribitol	Ribitol	15772	Carbohydrates	Monosaccharides	Sugar alcohols	Wald ratio	1	0.0121	0.022	0.588	0.871			C5H12O5	Long
nonanoylcarnitine	CAR 9:0	47788	Fatty Acyls	Fatty esters	Acyl carnitines	IVW	2	0.003	0.005	0.591	0.873			C16H31NO4	Long
4-vinylphenol sulfate	4-Hydroxystyrene	36098	Benzenoids	Benzenes	Styrenes	Wald ratio	1	0.0398	0.075	0.594	0.874			C8H8O	Long
Propionylcarnitine	CAR 3:0	bior_003	Fatty Acyls	Fatty esters	Acyl carnitines	IVW	11	0.0086	0.016	0.595	0.874			C10H19NO4	Lotta
Decadienylcarnitine	CAR 10:2	bior_022	Fatty Acyls	Fatty esters	Acyl carnitines	IVW	3	-0.0156	0.029	0.596	0.874			C17H29NO4	Lotta
Histidine	Histidine	bioa_009	Organic acids	Amino acids and peptides	Amino acids	IVW	12	-0.0254	0.048	0.597	0.874			C6H9N3O2	Lotta
glutamine	Glutamine	53	Organic acids	Amino acids and peptides	Amino acids	Wald ratio	1	0.0067	0.013	0.598	0.874			C5H10N2O3	Long
Phenylalanine	Phenylalanine	Pyr	Organic acids	Amino acids and peptides	Amino acids	IVW	2	0.066	0.127	0.602	0.874			C9H11NO2	Kettunen
X - 23639	-	49515	Unknown	Unknown		Wald ratio	1	-0.0253	0.049	0.604	0.874				Long
PC ae C38:5	PC P-38:4 or PC O-38:5	bior_112	Glycerophospholipids	Glycerophosphocholines	O-PC	IVW	5	0.0028	0.005	0.605	0.874			C46H84NO7P	Lotta
PC ae C30:2	PC P-30:1 or PC O-30:2	bior_094	Glycerophospholipids	Glycerophosphocholines	O-PC	Wald ratio	1	-0.0439	0.086	0.608	0.874			C38H74NO7P	Lotta
1,7-dimethylurate	1,7-Dimethyluric acid	34400	Nucleic acids	Purines	Xanthines	Wald ratio	1	0.0256	0.05	0.61	0.874			C7H8N4O3	Long
creatine	Creatine	27718	Organic acids	Amino acids and peptides	Amino acids	Wald ratio	1	0.0167	0.033	0.61	0.874			C4H9N3O2	Long
gamma-glutamylthreonine	gamma-Glutamylthreonine	33364	Organic acids	Amino acids and peptides	Dipeptides	Wald ratio	1	-0.0263	0.052	0.61	0.874			C9H16N2O6	Long
glycine	Glycine	58	Organic acids	Amino acids and peptides	Amino acids	Wald ratio	1	-0.0167	0.033	0.61	0.874			C2H5NO2	Long
guanidinosuccinate	Guanidinosuccinic acid	32446	Organic acids	Amino acids and peptides	Amino acids	Wald ratio	1	-0.0074	0.014	0.61	0.874			C5H9N3O4	Long
N-acetylglycine	N-Acetylglycine	27710	Organic acids	Amino acids and peptides	Amino acids	Wald ratio	1	0.0217	0.043	0.61	0.874			C4H7NO3	Long
propionylglycine	Propionylglycine	31932	Organic acids	Amino acids and peptides	Amino acids	Wald ratio	1	-0.0227	0.045	0.61	0.874			C5H9NO3	Long
X - 16570	-	47013	Unknown	Unknown		Wald ratio	1	0.0147	0.029	0.61	0.874				Long
3-methylglutaconate	-	38667				IVW	2	0.01	0.02	0.61	0.874				Long
PC ae C36:5	PC P-36:4 or PC O-36:5	bior_106	Glycerophospholipids	Glycerophosphocholines	O-PC	IVW	5	0.0032	0.006	0.612	0.874			C44H80NO7P	Lotta
dimethylglycine	Dimethylglycine	5086	Organic acids	Amino acids and peptides	Amino acids	Wald ratio	1	-0.0104	0.02	0.612	0.874			C4H9NO2	Long
2-arachidonoyl-GPE (20:4)	-	32815	Glycerophospholipids	Glycerophosphate		Wald ratio	1	-0.0148	0.029	0.612	0.874				Long
PC aa C38:5	PC 38:5	bior_078	Glycerophospholipids	Glycerophosphocholines	PC	IVW	8	-0.0068	0.014	0.614	0.874			C46H82NO8P	Lotta
Total lipids in medium VLDL	-	M.VLDL.L	Fatty Acyls	Lipoprotein sub-classes		IVW	11	0.0072	0.014	0.615	0.874				Kettunen
2-linoleoyl-GPE (18:2)	-	36593	Glycerophospholipids	Glycerophosphate		Wald ratio	1	0.0164	0.033	0.616	0.874				Long
1-palmitoyl-2-docosahexaenoyl-GPE (16:0/22:6)	PE 16:0/22:6	52465	Glycerophospholipids	Glycerophosphoethanolamines	PE	IVW	2	0.0081	0.016	0.617	0.874			C43H74NO8P	Long
X-12798	-	M34481	Unknown	Unknown		IVW	3	0.0544	0.109	0.618	0.874				Shin
1-(1-enyl-stearoyl)-2-arachidonoyl-GPE (P-18:0/20:4)	PE P-18:0/20:4 or PE O-18:1/20:4	52475	Glycerophospholipids	Glycerophosphoethanolamines	O-PE	Wald ratio	1	-0.0139	0.028	0.618	0.874			C43H78NO7P	Long
X - 12748	-	46894	Unknown	Unknown		IVW	2	0.0083	0.017	0.619	0.875				Long
4-androsten-3beta,17beta-diol disulfate 1*	4-Androsten-3beta,17beta-diol disulfate	M37202	Sterol Lipids	Steroids	C19 steroids	IVW	2	0.01	0.02	0.621	0.875			C19H30O8S2	Shin
PC ae C38:4	PC P-38:3 or PC O-38:4	bior_111	Glycerophospholipids	Glycerophosphocholines	O-PC	IVW	6	0.0042	0.008	0.622	0.876			C46H86NO7P	Lotta
X-12510--2-aminooctanoic acid	-	M34040	Unknown	Unknown		IVW	3	-0.0151	0.031	0.623	0.876				Shin
creatinine	Creatinine	513		Fluid balance		Wald ratio	1	-0.0119	0.024	0.624	0.877			C4H7N3O	Long
1-(1-enyl-palmitoyl)-2-arachidonoyl-GPC (P-16:0/20:4)	PC P-16:0/20:4 or PC O-16:1/20:4	52689	Glycerophospholipids	Glycerophosphocholines	O-PC	IVW	2	-0.0088	0.018	0.626	0.88			C44H80NO7P	Long
gluconate	Gluconic acid	587	Carbohydrates	Monosaccharides	Sugar acids	Wald ratio	1	-0.0122	0.025	0.628	0.881			C6H12O7	Long
ethylmalonate	Ethylmalonic acid	15765	Fatty Acyls	Fatty acids	Dicarboxylic acids	IVW	5	-0.0033	0.007	0.629	0.881			C5H8O4	Long
glycocholenate sulfate	Glycocholenate sulfate	32599	Sterol Lipids	Bile acids	C24 bile acids	IVW	3	-0.0056	0.012	0.635	0.883			C26H41NO9S	Long
dodecanedioate	Dodecanedioic acid	32388	Fatty Acyls	Fatty acids	Dicarboxylic acids	Wald ratio	1	0.0197	0.042	0.636	0.883			C12H22O4	Long
X - 15486	-	46266	Unknown	Unknown		Wald ratio	1	0.0191	0.041	0.64	0.883				Long
Alanine	Alanine	Ala	Organic acids	Amino acids and peptides	Amino acids	IVW	5	-0.0053	0.011	0.642	0.883			C3H7NO2	Kettunen
1-docosahexaenoyl-GPE (22:6)	-	44633	Glycerophospholipids	Glycerophosphate		IVW	2	0.0154	0.033	0.643	0.883				Long
X-11792	-	M33137	Unknown	Unknown		IVW	3	0.0344	0.075	0.647	0.883				Shin
N1-methyladenosine	1-Methyladenosine	15650	Nucleic acids	Purines	Purine ribonucleosides	Wald ratio	1	0.0217	0.048	0.648	0.883			C11H15N5O4	Long
PC aa C42:1	PC 42:1	bior_087	Glycerophospholipids	Glycerophosphocholines	PC	IVW	2	-0.0747	0.165	0.65	0.883			C50H98NO8P	Lotta
Concentration of small HDL particles	-	S.HDL.P	Fatty Acyls	Lipoprotein sub-classes		IVW	5	0.0203	0.045	0.651	0.883				Kettunen
1-stearoyl-2-docosahexaenoyl-GPE (18:0/22:6)	-	52466	Glycerophospholipids	Glycerophosphate		IVW	2	0.01	0.022	0.652	0.883				Long
N-acetyl-1-methylhistidine	N-Acetyl-3-methylhistidine	43255	Organic acids	Amino acids and peptides	Amino acids	Wald ratio	1	0.0047	0.01	0.654	0.883			C9H13N3O3	Long
N-delta-acetylornithine	N(5)-Acetyl-ornithine	43249	Organic acids	Amino acids and peptides	Amino acids	Wald ratio	1	-0.0033	0.007	0.654	0.883			C7H14N2O3	Long
X - 23293	-	48992	Unknown	Unknown		IVW	2	-0.0025	0.006	0.656	0.883				Long
X - 21892	-	47072	Unknown	Unknown		IVW	2	0.0084	0.019	0.656	0.883				Long
X - 21319	-	46363	Unknown	Unknown		Wald ratio	1	0.0084	0.019	0.656	0.883				Long
sphingomyelin (d18:1/18:1, d18:2/18:0)	-	37529	Sphingolipids	Sphingomyelins		Wald ratio	1	-0.02	0.045	0.656	0.883				Long
lysoPC a C18:1	LPC 18:1	bior_049	Glycerophospholipids	Glycerophosphocholines	LPC	IVW	2	0.0378	0.086	0.662	0.887			C26H52NO7P	Lotta
2-arachidonoylglycerol (20:4)	MG 20:4	19266	Glycerolipids	Monoradylglycerols	MAG	Wald ratio	1	-0.0169	0.039	0.668	0.889			C23H38O4	Long
X - 24061	-	52090	Unknown	Unknown		Wald ratio	1	-0.028	0.065	0.668	0.889				Long
PC aa C32:2	PC 32:2	bior_061	Glycerophospholipids	Glycerophosphocholines	PC	IVW	4	-0.0041	0.01	0.67	0.889			C40H76NO8P	Lotta
bilirubin (Z,Z)	Bilirubin	43807	Organoheterocyclic compounds	Tetrapyrroles	Tetrapyrroles	Wald ratio	1	0.0191	0.045	0.674	0.889			C33H36N4O6	Long
X - 11441	-	46360	Unknown	Unknown		Wald ratio	1	0.02	0.048	0.674	0.889				Long
X - 11442	-	46443	Unknown	Unknown		Wald ratio	1	0.02	0.048	0.674	0.889				Long
X - 11522	-	46914	Unknown	Unknown		Wald ratio	1	0.0113	0.027	0.674	0.889				Long
X - 11530	-	46603	Unknown	Unknown		Wald ratio	1	0.0119	0.028	0.674	0.889				Long
X - 21448	-	46493	Unknown	Unknown		Wald ratio	1	0.0083	0.02	0.674	0.889				Long
inosine	Inosine	1123	Nucleic acids	Purines	Purine ribonucleosides	IVW	2	-0.0345	0.083	0.678	0.889			C10H12N4O5	Long
Total cholesterol in large VLDL	-	L.VLDL.C	Fatty Acyls	Lipoprotein sub-classes		IVW	8	0.0078	0.019	0.679	0.889				Kettunen
anthranilate	2-Aminobenzoic acid	4970	Benzenoids	Benzoic acids	Aminobenzoic acids	Wald ratio	1	-0.0093	0.023	0.68	0.889			C7H7NO2	Long
Phenylethylamine	Phenylethylamine	bioa_015	Benzenoids	Benzenes	Phenethylamines	Wald ratio	1	0.0476	0.116	0.682	0.889			C8H11N	Lotta
Free cholesterol in large VLDL	-	L.VLDL.FC	Fatty Acyls	Lipoprotein sub-classes		IVW	9	0.0069	0.017	0.683	0.889				Kettunen
Lactate	Lactic acid	Lac	Organic acids	Short-chain acids	Short-chain acids	IVW	2	0.1106	0.271	0.683	0.889			C3H6O3	Kettunen
Tyrosine	Tyrosine	Tyr	Organic acids	Amino acids and peptides	Amino acids	IVW	3	0.0067	0.017	0.695	0.896			C9H11NO3	Kettunen
X - 11905	-	46367	Unknown	Unknown		IVW	3	-0.0087	0.022	0.697	0.896				Long
sphingomyelin (d18:1/21:0, d17:1/22:0, d16:1/23:0)	-	52495	Sphingolipids	Sphingomyelins		IVW	3	0.0101	0.026	0.697	0.896				Long
X-11441	-	M32758	Unknown	Unknown		Wald ratio	1	0.0394	0.102	0.7	0.896				Shin
X-11442	-	M32759	Unknown	Unknown		Wald ratio	1	0.0394	0.102	0.7	0.896				Shin
Glycine	Glycine	Gly	Organic acids	Amino acids and peptides	Amino acids	IVW	10	-0.0048	0.012	0.701	0.896			C2H5NO2	Kettunen
X-12435	-	M33877	Unknown	Unknown		Wald ratio	1	0.0118	0.031	0.706	0.899				Shin
3-hydroxybutyrate	3-Hydroxybutyric acid	bOHBut	Fatty Acyls	Fatty acids	Hydroxy FA	Wald ratio	1	0.0596	0.161	0.712	0.899			C4H8O3	Kettunen
pyridoxate	4-Pyridoxic acid	31555	Organoheterocyclic compounds	Pyridines	Pyridinecarboxylic acids	Wald ratio	1	0.0235	0.064	0.712	0.899			C8H9NO4	Long
gamma-glutamylmethionine	gamma-Glutamylmethionine	44872	Organic acids	Amino acids and peptides	Peptides	IVW	2	0.0032	0.009	0.715	0.9			C10H18N2O5S	Long
X - 23782	-	49681	Unknown	Unknown		Wald ratio	1	-0.02	0.055	0.716	0.901				Long
1-stearoyl-2-dihomo-linolenoyl-GPC (18:0/20:3n3 or 6)	-	52629	Glycerophospholipids	Glycerophosphocholines		IVW	2	0.0006	0.002	0.717	0.901				Long
1-dihomo-linolenoyl-GPC (20:3n3 or 6)	-	33821	Glycerophospholipids	Glycerophosphocholines		IVW	2	0.0005	0.001	0.717	0.901				Long
cinnamoylglycine	Cinnamoylglycine	38637	Organic acids	Amino acids and peptides	Amino acids	IVW	3	-0.0097	0.027	0.718	0.902			C11H11NO3	Long
X - 24071	-	52100	Unknown	Unknown		IVW	2	0.0177	0.049	0.719	0.902				Long
22:6, docosahexaenoic acid (DHA)	-	DHA	Fatty Acyls	Fatty acids		IVW	5	-0.0126	0.035	0.72	0.902				Kettunen
1-oleoyl-2-dihomo-linolenoyl-GPC (18:1/20:3)	-	52705	Glycerophospholipids	Glycerophosphocholines		IVW	2	0.0005	0.001	0.721	0.903				Long
butyrylcarnitine	CAR 4:0	32412	Fatty Acyls	Fatty esters	Acyl carnitines	IVW	5	0.0021	0.006	0.724	0.903			C11H21NO4	Long
Asparagine	Asparagine	bioa_003	Organic acids	Amino acids and peptides	Amino acids	IVW	7	0.0017	0.005	0.726	0.904			C4H8N2O3	Lotta
X - 11315	-	49613	Unknown	Unknown		Wald ratio	1	0.01	0.029	0.73	0.904				Long
X-12712	-	M34322	Unknown	Unknown		IVW	2	-0.0209	0.061	0.731	0.904				Shin
Serum total triglycerides	-	Serum.TG	Fatty Acyls	Fatty acids		IVW	10	0.0043	0.013	0.738	0.908				Kettunen
lysoPC a C17:0	LPC 17:0	bior_043	Glycerophospholipids	Glycerophosphocholines	LPC	Wald ratio	1	0.034	0.102	0.74	0.908			C25H52NO7P	Lotta
X - 12511	-	46458	Unknown	Unknown		Wald ratio	1	0.0043	0.013	0.742	0.909				Long
glycolithocholate sulfate	Sulfolithocholylglycine	32620	Sterol Lipids	Bile acids	C24 bile acids	Wald ratio	1	0.0083	0.025	0.746	0.91			C26H43NO7S	Long
X-11905	-	M33250	Unknown	Unknown		Wald ratio	1	0.0629	0.194	0.746	0.91				Shin
Fatty acid length	-	FALen	Fatty Acyls	Fatty acids		Wald ratio	1	-0.028	0.088	0.75	0.912				Kettunen
behenoyl sphingomyelin (d18:1/22:0)	SM 18:1;O2/22:0	48492	Sphingolipids	Sphingomyelins	SM	Wald ratio	1	-0.0196	0.062	0.75	0.912	rs10820887	rs62566560	C45H91N2O6P	Long
Phosphatidylcholine and other cholines	-	PC	Glycerophospholipids	Glycerophosphocholines		IVW	5	0.0032	0.01	0.751	0.913				Kettunen
gamma-glutamylglutamine	gamma-Glutamylglutamine	2730	Organic acids	Amino acids and peptides	Dipeptides	IVW	2	0.0099	0.032	0.755	0.915			C10H17N3O6	Long
gamma-glutamylglycine	gamma-Glutamylglycine	33949	Organic acids	Amino acids and peptides	Dipeptides	Wald ratio	1	0.0156	0.051	0.762	0.916			C7H12N2O5	Long
glycine	Glycine	M32338	Organic acids	Amino acids and peptides	Amino acids	Wald ratio	1	0.0553	0.182	0.762	0.916			C2H5NO2	Shin
Phospholipids in chylomicrons and extremely large VLDL	-	XXL.VLDL.PL	Fatty Acyls	Fatty acids		IVW	6	0.013	0.043	0.764	0.916				Kettunen
bilirubin (E,E)	Bilirubin	32586	Organoheterocyclic compounds	Tetrapyrroles	Tetrapyrroles	Wald ratio	1	-0.0235	0.081	0.772	0.917			C33H36N4O6	Long
biliverdin	Biliverdin	2137	Organoheterocyclic compounds	Bilirubins	Bilirubins	Wald ratio	1	0.0077	0.027	0.772	0.917			C33H34N4O6	Long
biliverdin	Biliverdin	M02137	Organoheterocyclic compounds	Bilirubins	Bilirubins	Wald ratio	1	0.0354	0.122	0.772	0.917			C33H34N4O6	Shin
bilirubin (Z,Z)	Bilirubin	M27716	Organoheterocyclic compounds	Tetrapyrroles	Tetrapyrroles	Wald ratio	1	0.0239	0.082	0.772	0.917			C33H36N4O6	Shin
bilirubin (E,E)*	Bilirubin	M32586	Organoheterocyclic compounds	Tetrapyrroles	Tetrapyrroles	Wald ratio	1	0.0313	0.108	0.772	0.917			C33H36N4O6	Shin
X-11530	-	M32847	Unknown	Unknown		Wald ratio	1	0.0358	0.124	0.772	0.917				Shin
bilirubin (E,Z or Z,E)*	Bilirubin	M34106	Organoheterocyclic compounds	Tetrapyrroles	Tetrapyrroles	Wald ratio	1	0.0494	0.17	0.772	0.917			C33H36N4O6	Shin
SM C18:0	SM 18:1;O2/18:0	bior_131	Sphingolipids	Sphingomyelins	SM	IVW	17	-0.0073	0.025	0.773	0.917			C41H83N2O6P	Lotta
X - 11429	-	46597	Unknown	Unknown		Wald ratio	1	-0.0129	0.045	0.774	0.917				Long
PC ae C38:3	PC P-38:2 or PC O-38:3	bior_110	Glycerophospholipids	Glycerophosphocholines	O-PC	IVW	3	0.0043	0.015	0.778	0.919			C46H88NO7P	Lotta
valylarginine	Val-Arg	42072	Organic acids	Amino acids and peptides	Dipeptides	Wald ratio	1	-0.0181	0.065	0.78	0.919			C11H23N5O3	Long
phosphatidylcholine (16:0/22:5n3, 18:1/20:4)	-	52719	Glycerophospholipids	Glycerophosphocholines		Wald ratio	1	-0.0043	0.015	0.78	0.919				Long
X - 11308	-	46390	Unknown	Unknown		Wald ratio	1	0.0094	0.034	0.782	0.919				Long
X - 21339	-	46384	Unknown	Unknown		Wald ratio	1	-0.0193	0.07	0.782	0.919				Long
X-13658	-	M35451	Unknown	Unknown		Wald ratio	1	-0.0632	0.229	0.782	0.919				Shin
1-palmitoyl-GPE (16:0)	LPE 16:0/0:0	35631	Glycerophospholipids	Glycerophosphoethanolamines	LPE	IVW	2	0.0042	0.015	0.783	0.919			C21H44NO7P	Long
1-linolenoylglycerol (18:3)	MG 18:3	34393	Glycerolipids	Monoradylglycerols	MAG	Wald ratio	1	-0.0203	0.074	0.784	0.919			C21H36O4	Long
1-linoleoylglycerol (18:2)	MG 18:2	27447	Glycerolipids	Monoradylglycerols	MAG	Wald ratio	1	-0.0241	0.088	0.784	0.919			C21H38O4	Long
1-stearoyl-2-linoleoyl-GPC (18:0/18:2)	PC 18:0/18:2	52452	Glycerophospholipids	Glycerophosphocholines	PC	IVW	2	-0.0036	0.013	0.789	0.922			C44H84NO8P	Long
1-stearoyl-GPE (18:0)	LPE 18:0/0:0	42398	Glycerophospholipids	Glycerophosphoethanolamines	LPE	IVW	2	0.0041	0.015	0.79	0.922			C23H48NO7P	Long
1-linoleoyl-2-arachidonoyl-GPC (18:2/20:4n6)	PC 18:2/20:4	52710	Glycerophospholipids	Glycerophosphocholines	PC	Wald ratio	1	-0.0093	0.036	0.794	0.924			C46H80NO8P	Long
PC aa C36:2	PC 36:2	bior_069	Glycerophospholipids	Glycerophosphocholines	PC	IVW	5	0.009	0.035	0.797	0.925			C44H84NO8P	Lotta
kynurenate	Kynurenic acid	1417	Organoheterocyclic compounds	Quinolines	Quinoline carboxylic acids	IVW	2	0.0045	0.017	0.799	0.926			C10H7NO3	Long
SM C18:1	SM 18:1;O2/18:1	bior_132	Sphingolipids	Sphingomyelins	SM	IVW	3	0.0115	0.046	0.802	0.927			C41H81N2O6P	Lotta
X - 11381	-	32698	Unknown	Unknown		Wald ratio	1	0.009	0.036	0.802	0.927				Long
alanine	Alanine	1126	Organic acids	Amino acids and peptides	Amino acids	Wald ratio	1	0.0121	0.048	0.802	0.927			C3H7NO2	Long
X - 15492	-	46662	Unknown	Unknown		Wald ratio	1	0.0104	0.042	0.804	0.929				Long
estrone 3-sulfate	Estrone 3-sulfate	M18474	Sterol Lipids	Steroids	C18 steroids	Wald ratio	1	-0.0239	0.097	0.806	0.929			C18H22O5S	Shin
Concentration of large VLDL particles	-	L.VLDL.P	Fatty Acyls	Lipoprotein sub-classes		IVW	8	0.0044	0.019	0.815	0.936				Kettunen
X - 22162	-	47417	Unknown	Unknown		IVW	2	-0.0146	0.064	0.818	0.938				Long
1-adrenoyl-GPC (22:4)	-	52698	Glycerophospholipids	Glycerophosphocholines		IVW	2	0.0039	0.017	0.82	0.939				Long
2-aminooctanoate	2-Aminooctanoic acid	43343	Organic acids	Amino acids and peptides	Amino acids	IVW	2	0.0042	0.019	0.828	0.941			C8H17NO2	Long
pregn steroid monosulfate	Pregnenolone sulfate	32619	Sterol Lipids	Steroid conjugates	Sulfate conjugates	IVW	2	0.0003	0.002	0.828	0.941			C21H32O5S	Long
X - 11491	-	47651	Unknown	Unknown		IVW	3	0.0021	0.01	0.828	0.941				Long
X - 12798	-	46624	Unknown	Unknown		IVW	3	-0.0067	0.031	0.83	0.942				Long
hypoxanthine	Hypoxanthine	3127	Nucleic acids	Purines	Hypoxanthines	IVW	2	-0.0125	0.059	0.832	0.943			C5H4N4O	Long
Kynurenine	Kynurenine	bioa_027	Organic oxygen compounds	Butyrophenones	Butyrophenones	IVW	7	-0.0041	0.019	0.833	0.944			C10H12N2O3	Lotta
prolylproline	Pro-Pro	40731	Organic acids	Amino acids and peptides	Dipeptides	IVW	2	0.0094	0.047	0.842	0.947			C10H16N2O3	Long
X - 02269	-	46497	Unknown	Unknown		Wald ratio	1	-0.01	0.051	0.844	0.948				Long
octadecanedioate	Octadecanedioic acid	36754	Fatty Acyls	Fatty acids	Dicarboxylic acids	Wald ratio	1	0.0261	0.136	0.848	0.948			C18H34O4	Long
SM C24:0	SM 18:1;O2/24:0	bior_134	Sphingolipids	Sphingomyelins	SM	IVW	2	0.0196	0.103	0.849	0.948			C47H95N2O6P	Lotta
glycochenodeoxycholate	Glycochenodeoxycholic acid	32346	Sterol Lipids	Bile acids	C24 bile acids	Wald ratio	1	-0.0174	0.092	0.85	0.948			C26H43NO5	Long
Triglycerides in very large HDL	-	XL.HDL.TG	Fatty Acyls	Lipoprotein sub-classes		IVW	14	0.0001	0	0.852	0.948				Kettunen
1-methylurate	1-Methyluric acid	34395	Nucleic acids	Purines	Xanthines	Wald ratio	1	0.0033	0.018	0.854	0.948			C6H6N4O3	Long
1-methylxanthine	1-Methylxanthine	34389	Nucleic acids	Purines	Xanthines	Wald ratio	1	0.0064	0.035	0.854	0.948			C6H6N4O2	Long
4-acetamidobutanoate	4-Acetamidobutanoic acid	1558	Organic acids	Amino acids and peptides	Amino acids	Wald ratio	1	-0.0052	0.028	0.854	0.948			C6H11NO3	Long
5-acetylamino-6-formylamino-3-methyluracil	5-Acetylamino-6-formylamino-3-methyluracil	34401	Organic nitrogen compounds	Organonitrogen compounds	N-arylamides	Wald ratio	1	0.0126	0.069	0.854	0.948			C8H10N4O4	Long
N-acetylputrescine	N-Acetylputrescine	37496	Organic acids	Carboxylic acids	Acetamides	Wald ratio	1	-0.0081	0.044	0.854	0.948			C6H14N2O	Long
PC aa C36:0	PC 36:0	bior_067	Glycerophospholipids	Glycerophosphocholines	PC	Wald ratio	1	0.0598	0.325	0.854	0.948			C44H88NO8P	Lotta
isoleucylvaline	Ile-Val	40049	Organic acids	Amino acids and peptides	Dipeptides	Wald ratio	1	0.0104	0.057	0.856	0.95			C11H22N2O3	Long
SM (OH) C22:2	SM 18:1;O2/22:2;O	bior_139	Sphingolipids	Sphingomyelins	SM	IVW	3	-0.0126	0.073	0.863	0.954			C45H87N2O7P	Lotta
hexadecanedioate	Hexadecanedioic acid	35678	Fatty Acyls	Fatty acids	Dicarboxylic acids	IVW	2	-0.0129	0.075	0.864	0.954			C16H30O4	Long
Nonaylcarnitine	CAR 9:0	bior_019	Fatty Acyls	Fatty esters	Acyl carnitines	IVW	3	-0.0023	0.013	0.865	0.954			C16H31NO4	Lotta
Valine	Valine	Val	Organic acids	Amino acids and peptides	Amino acids	IVW	4	-0.0058	0.035	0.866	0.954			C5H11NO2	Kettunen
Concentration of small VLDL particles	-	S.VLDL.P	Fatty Acyls	Lipoprotein sub-classes		IVW	14	-0.0014	0.008	0.866	0.954				Kettunen
X-11478	-	M32795	Unknown	Unknown		Wald ratio	1	-0.0765	0.467	0.87	0.956				Shin
1-palmitoyl-2-docosahexaenoyl-GPC (16:0/22:6)	PC 16:0/22:6	52610	Glycerophospholipids	Glycerophosphocholines	PC	Wald ratio	1	-0.016	0.099	0.872	0.957			C46H80NO8P	Long
pro-hydroxy-pro	Pro-hydroxyPro	35127	Organic acids	Amino acids and peptides	Dipeptides	Wald ratio	1	0.022	0.141	0.876	0.959			C10H16N2O4	Long
N-acetylglycine	N-Acetylglycine	M27710	Organic acids	Amino acids and peptides	Amino acids	IVW	2	0.0213	0.137	0.877	0.959			C4H7NO3	Shin
2-hydroxyoctanoate	2-Hydroxyoctanoic acid	22036	Fatty Acyls	Fatty acids	Hydroxy FA	Wald ratio	1	-0.0113	0.074	0.878	0.959			C8H16O3	Long
hexadecanedioate	Hexadecanedioic acid	M35678	Fatty Acyls	Fatty acids	Dicarboxylic acids	Wald ratio	1	0.0504	0.328	0.878	0.959			C16H30O4	Shin
X - 19141	-	46701	Unknown	Unknown		IVW	4	-0.0009	0.006	0.878	0.959				Long
Butyrylcarnitine	CAR 4:0	bior_006	Fatty Acyls	Fatty esters	Acyl carnitines	IVW	13	-0.0017	0.011	0.878	0.959			C11H21NO4	Lotta
Hexanoylcarnitine	CAR 6:0	bior_015	Fatty Acyls	Fatty esters	Acyl carnitines	IVW	6	-0.0023	0.015	0.879	0.959			C13H25NO4	Lotta
trans-4-hydroxyproline	trans-4-Hydroxyproline	32306	Organic acids	Amino acids and peptides	Amino acids	Wald ratio	1	0.0193	0.128	0.88	0.959			C5H9NO3	Long
ADSGEGDFXAEGGGVR*	-	M33084				IVW	2	-0.0393	0.266	0.882	0.96				Shin
nicotinamide	Niacinamide	594	Organoheterocyclic compounds	Pyridinecarboxylic acids	Nicotinamides	Wald ratio	1	-0.0141	0.097	0.884	0.96			C6H6N2O	Long
Leucine	Leucine	Leu	Organic acids	Amino acids and peptides	Amino acids	IVW	3	0.0154	0.109	0.888	0.963			C6H13NO2	Kettunen
glycocholate	Glycocholic acid	18476	Sterol Lipids	Bile acids	C24 bile acids	Wald ratio	1	0.0194	0.137	0.888	0.963			C26H43NO6	Long
Total lipids in small VLDL	-	S.VLDL.L	Fatty Acyls	Lipoprotein sub-classes		IVW	13	-0.0012	0.009	0.888	0.963				Kettunen
Concentration of medium VLDL particles	-	M.VLDL.P	Fatty Acyls	Lipoprotein sub-classes		IVW	13	-0.0019	0.014	0.89	0.963				Kettunen
Octanoylcarnitine	CAR 8:0	bior_018	Fatty Acyls	Fatty esters	Acyl carnitines	IVW	7	-0.003	0.022	0.892	0.964			C15H29NO4	Lotta
gamma-tocopherol/beta-tocopherol	-	52473				Wald ratio	1	-0.0262	0.196	0.894	0.965				Long
Phenylalanine	Phenylalanine	bioa_016	Organic acids	Amino acids and peptides	Amino acids	IVW	15	-0.0011	0.008	0.896	0.967			C9H11NO2	Lotta
5-acetylamino-6-amino-3-methyluracil	5-Acetylamino-6-amino-3-methyluracil	34424	Organic nitrogen compounds	Organonitrogen compounds	N-arylamides	Wald ratio	1	-0.0094	0.073	0.898	0.968			C7H10N4O3	Long
PC aa C36:3	PC 36:3	bior_070	Glycerophospholipids	Glycerophosphocholines	PC	IVW	7	0.0023	0.018	0.899	0.968			C44H82NO8P	Lotta
PC ae C40:3	PC P-40:2 or PC O-40:3	bior_116	Glycerophospholipids	Glycerophosphocholines	O-PC	IVW	3	-0.0054	0.043	0.899	0.968			C48H92NO7P	Lotta
Cholesterol esters in large VLDL	-	L.VLDL.CE	Fatty Acyls	Lipoprotein sub-classes		IVW	10	0.0019	0.016	0.902	0.969				Kettunen
bradykinin, des-arg(9)	Bradykinin	M34420	Organic acids	Amino acids and peptides	Peptides	IVW	3	-0.0061	0.051	0.905	0.97			C50H73N15O11	Shin
etiocholanolone glucuronide	Androsterone 3-glucuronide	47112	Sterol Lipids	Steroid conjugates	Glucuronic acid conjugates	IVW	2	0.0012	0.01	0.908	0.97			C25H38O8	Long
leucylphenylalanine/isoleucylphenylalanine	-	52415	Organic acids	Amino acids and peptides		Wald ratio	1	0.0061	0.053	0.908	0.97				Long
tetradecanedioate	Tetradecanedioic acid	M35669	Fatty Acyls	Fatty acids	Dicarboxylic acids	Wald ratio	1	0.0427	0.377	0.91	0.97			C14H26O4	Shin
glutamate	Glutamic acid	57	Organic acids	Amino acids and peptides	Amino acids	Wald ratio	1	-0.0132	0.117	0.91	0.97			C5H9NO4	Long
Glucose	Glucose	Glc	Carbohydrates	Monosaccharides	Hexoses	IVW	3	-0.0056	0.05	0.91	0.97			C6H12O6	Kettunen
Octadecenoylcarnitine	CAR 18:0	bior_038	Fatty Acyls	Fatty esters	Acyl carnitines	IVW	5	0.0036	0.032	0.911	0.97			C25H49NO4	Lotta
homoarginine	Homoarginine	22137	Organic acids	Amino acids and peptides	Amino acids	IVW	2	0.0014	0.013	0.913	0.97			C7H16N4O2	Long
dopamine sulfate (2)	-	48407				IVW	3	-0.0057	0.052	0.913	0.97				Long
X-11247	-	M32564	Unknown	Unknown		Wald ratio	1	0.0488	0.452	0.914	0.97				Shin
VLDL diameter	-	VLDL.D	Fatty Acyls	Fatty acids		IVW	11	0.003	0.029	0.918	0.972				Kettunen
sphingomyelin (d18:1/20:0, d16:1/22:0)	-	48490	Sphingolipids	Sphingomyelins		IVW	2	0.0034	0.034	0.92	0.973				Long
Phenylalanine	Phenylalanine	Phe	Organic acids	Amino acids and peptides	Amino acids	IVW	4	0.0028	0.028	0.921	0.973			C9H11NO2	Kettunen
X - 12206	-	46612	Unknown	Unknown		Wald ratio	1	0.0083	0.09	0.926	0.976				Long
Total cholesterol in medium VLDL	-	M.VLDL.C	Fatty Acyls	Lipoprotein sub-classes		IVW	14	-0.0008	0.009	0.93	0.978				Kettunen
1-(1-enyl-palmitoyl)-2-linoleoyl-GPC (P-16:0/18:2)	PC P-16:0/18:2 or PC O-16:1/18:2	52682	Glycerophospholipids	Glycerophosphocholines	O-PC	Wald ratio	1	-0.0138	0.162	0.932	0.979			C42H80NO7P	Long
PC aa C42:5	PC 42:5	bior_090	Glycerophospholipids	Glycerophosphocholines	PC	Wald ratio	1	-0.0739	0.866	0.932	0.979			C50H90NO8P	Lotta
Cholesterol esters in medium VLDL	-	M.VLDL.CE	Fatty Acyls	Lipoprotein sub-classes		IVW	11	0.0008	0.01	0.936	0.982				Kettunen
PC ae C40:1	PC P-40:0 or PC O-40:1	bior_114	Glycerophospholipids	Glycerophosphocholines	O-PC	IVW	2	0.0052	0.066	0.937	0.982			C48H96NO7P	Lotta
1-stearoyl-2-linoleoyl-GPI (18:0/18:2)	-	52468	Glycerophospholipids	Glycerophosphoinositols		IVW	3	0.0005	0.008	0.944	0.984				Long
2'-deoxyuridine	Deoxyuridine	52602	Nucleic acids	Pyrimidines	Pyrimidine deoxyribonucleosides	IVW	2	0.0007	0.011	0.945	0.984			C9H12N2O5	Long
X - 10358	-	48159	Unknown	Unknown		Wald ratio	1	0.0203	0.3	0.946	0.984				Long
X - 22816	-	48160	Unknown	Unknown		Wald ratio	1	0.0157	0.232	0.946	0.984				Long
1-(1-enyl-stearoyl)-2-docosahexaenoyl-GPC (P-18:0/22:6)	-	52704	Glycerophospholipids	Glycerophosphocholines		Wald ratio	1	0.0168	0.248	0.946	0.984				Long
uridine	Uridine	606	Nucleic acids	Pyrimidines	Pyrimidine ribonucleosides	IVW	2	0.0011	0.017	0.946	0.984			C9H12N2O6	Long
N6-carbamoylthreonyladenosine	N6-Carbamoyl-L-threonyladenosine	35157	Nucleic acids	Purines	Purine ribonucleosides	Wald ratio	1	0.0213	0.327	0.948	0.984			C15H20N6O8	Long
PC aa C40:2	PC 40:2	bior_081	Glycerophospholipids	Glycerophosphocholines	PC	IVW	2	-0.0059	0.094	0.95	0.985			C48H92NO8P	Lotta
isovalerylcarnitine	CAR 4:0;3Me	34407	Fatty Acyls	Fatty esters	Acyl carnitines	IVW	2	0.0021	0.037	0.954	0.985			C12H23NO4	Long
adenosine	Adenosine	555	Nucleic acids	Purines	Purine ribonucleosides	IVW	3	-0.001	0.018	0.955	0.985			C10H13N5O4	Long
3-methylhistidine	3-Methylhistidine	15677	Organic acids	Amino acids and peptides	Amino acids	Wald ratio	1	0.0114	0.207	0.956	0.985			C7H11N3O2	Long
taurocholenate sulfate	Taurocholenate sulfate	32807	Sterol Lipids	Bile acids	C24 bile acids	IVW	2	0.002	0.037	0.956	0.985			C26H43NO10S2	Long
1,2-distearoyl-GPC (18:0/18:0)	-	19132	Glycerophospholipids	Glycerophosphocholines		Wald ratio	1	0.0115	0.229	0.96	0.987	rs4661227	rs11486143		Long
X - 12681	-	47715	Unknown	Unknown		IVW	2	-0.0134	0.267	0.96	0.987				Long
2-hydroxy-3-methylvalerate	2-Hydroxy-3-methyl-pentanoic acid	36746	Fatty Acyls	Fatty acids	Hydroxy FA	Wald ratio	1	-0.0176	0.39	0.964	0.99			C6H12O3	Long
Triglycerides in small VLDL	-	S.VLDL.TG	Fatty Acyls	Lipoprotein sub-classes		IVW	13	0.0005	0.011	0.967	0.991				Kettunen
Glutamine	Glutamine	Gln	Organic acids	Amino acids and peptides	Amino acids	IVW	5	-0.0029	0.076	0.97	0.992			C5H10N2O3	Kettunen
SM (OH) C16:1	SM 18:1;O2/16:1;O	bior_137	Sphingolipids	Sphingomyelins	SM	IVW	3	0.0026	0.069	0.97	0.992			C39H77N2O7P	Lotta
3-methoxytyrosine	3-Methoxytyrosine	12017	Polyketides	Phenylpropanoids	Phenylpropanoic acids	Wald ratio	1	0.0025	0.073	0.972	0.992			C10H13NO4	Long
1-(1-enyl-palmitoyl)-2-palmitoyl-GPC (P-16:0/16:0)	PC P-16:0/16:0 or PC O-16:1/16:0	52716	Glycerophospholipids	Glycerophosphocholines	O-PC	IVW	2	0.0024	0.08	0.977	0.994			C40H80NO7P	Long
Creatinine	Creatinine	bioa_026		Fluid balance		IVW	30	-0.0011	0.039	0.978	0.994			C4H7N3O	Lotta
carnitine	Carnitine	15500	Organic nitrogen compounds	Carnitines	Carnitines	IVW	2	-0.0007	0.027	0.981	0.996			C7H15NO3	Long
Decenoylcarnitine	CAR 10:1	bior_021	Fatty Acyls	Fatty esters	Acyl carnitines	IVW	6	0.0006	0.025	0.981	0.996			C17H31NO4	Lotta
X-11793--oxidized bilirubin*	-	M33138				IVW	2	0.0027	0.133	0.984	0.997				Shin
Total lipids in chylomicrons and extremely large VLDL	-	XXL.VLDL.L	Fatty Acyls	Lipoprotein sub-classes		IVW	7	-0.0002	0.014	0.987	0.997				Kettunen
3-hydroxysebacate	3-Hydroxysebacic acid	31943	Fatty Acyls	Fatty acids	Hydroxy FA	Wald ratio	1	0.0091	0.73	0.99	0.998			C10H18O5	Long
PC aa C40:1	PC 40:1	bior_080	Glycerophospholipids	Glycerophosphocholines	PC	Wald ratio	1	0.0704	7.023	0.992	0.999			C48H94NO8P	Lotta
1-eicosapentaenoyl-GPE (20:5)	-	47888	Glycerophospholipids	Glycerophosphate		Wald ratio	1	-0.0143	2.862	0.996	0.999				Long
X - 12729	-	46623	Unknown	Unknown		Wald ratio	1	-0.0058	2.323	0.998	1				Long
PC aa C36:3	PC 36:3	bior_070	Glycerophospholipids	Glycerophosphocholines	PC	MR Egger	7	0.0668461	0.0555369	0.282602	0.818606			C44H82NO8P	Lotta
PC aa C38:0	PC 38:0	bior_074	Glycerophospholipids	Glycerophosphocholines	PC	Weighted median	3	0.00487675	0.00455272	0.284091	0.819291			C46H92NO8P	Lotta
Lysine	Lysine	bioa_012	Organic acids	Amino acids and peptides	Amino acids	Simple mode	9	-0.0351605	0.0306247	0.284093	0.819291			C6H14N2O2	Lotta
alpha-hydroxyisovalerate	2-Hydroxy-3-methylbutyric acid	M33937	Fatty Acyls	Fatty acids	Hydroxy FA	Weighted mode	3	0.14402	0.099859	0.285992	0.823575			C5H10O3	Shin
Octadecenoylcarnitine	CAR 18:0	bior_038	Fatty Acyls	Fatty esters	Acyl carnitines	Weighted mode	5	0.042961	0.0351414	0.288619	0.823575			C25H49NO4	Lotta
X - 17337	-	47821	Unknown	Unknown		Weighted mode	3	-0.00130528	0.000915465	0.290011	0.823575				Long
PC aa C34:2	PC 34:2	bior_064	Glycerophospholipids	Glycerophosphocholines	PC	Weighted mode	6	0.0126871	0.0107394	0.290584	0.823575			C42H80NO8P	Lotta
gamma-CEHC	gamma-CEHC	44876	Organoheterocyclic compounds	Benzopyrans	1-benzopyrans	Weighted mode	3	-0.0446216	0.0313678	0.290823	0.823575			C15H20O3	Long
Octadecandienylcarnitine	CAR 18:2	bior_040	Fatty Acyls	Fatty esters	Acyl carnitines	Weighted mode	4	0.052639	0.0412291	0.291554	0.823575			C25H45NO4	Lotta
Histidine	Histidine	His	Organic acids	Amino acids and peptides	Amino acids	MR Egger	4	0.601033	0.423751	0.291858	0.823575			C6H9N3O2	Kettunen
Total fatty acids	-	TotFA	Fatty Acyls	Lipoprotein sub-classes		MR Egger	10	-0.178187	0.157954	0.291973	0.823575				Kettunen
cinnamoylglycine	Cinnamoylglycine	38637	Organic acids	Amino acids and peptides	Amino acids	MR Egger	3	-0.113269	0.0559799	0.292218	0.823575			C11H11NO3	Long
PC aa C38:0	PC 38:0	bior_074	Glycerophospholipids	Glycerophosphocholines	PC	Weighted mode	3	0.0046992	0.00331809	0.292388	0.823575			C46H92NO8P	Lotta
PC ae C38:2	PC P-38:1 or PC O-38:2	bior_109	Glycerophospholipids	Glycerophosphocholines	O-PC	Weighted mode	5	0.00912957	0.00755921	0.293671	0.823575			C46H90NO7P	Lotta
Concentration of very large HDL particles	-	XL.HDL.P	Fatty Acyls	Lipoprotein sub-classes		MR Egger	9	0.0623017	0.0550632	0.29513	0.823575				Kettunen
PC aa C32:0	PC 32:0	bior_059	Glycerophospholipids	Glycerophosphocholines	PC	Weighted median	4	0.00986525	0.00944199	0.296102	0.823575			C40H80NO8P	Lotta
Triglycerides in very large VLDL	-	XL.VLDL.TG	Fatty Acyls	Lipoprotein sub-classes		MR Egger	8	-0.132131	0.115598	0.296579	0.823575				Kettunen
VLDL diameter	-	VLDL.D	Fatty Acyls	Fatty acids		Weighted mode	11	-0.0252979	0.0229928	0.297002	0.823575				Kettunen
betaine	Betaine	M03141	Organic acids	Amino acids and peptides	Amino acids	MR Egger	3	-1.07271	0.540412	0.29709	0.823575			C5H11NO2	Shin
Total lipids in medium LDL	-	M.LDL.L	Fatty Acyls	Lipoprotein sub-classes		Simple mode	20	-0.011944	0.0111748	0.298536	0.823575				Kettunen
Cholesterol esters in large HDL	-	L.HDL.CE	Fatty Acyls	Lipoprotein sub-classes		Weighted mode	9	0.00372968	0.00335663	0.298784	0.823575				Kettunen
PC ae C38:6	PC P-38:5 or PC O-38:6	bior_113	Glycerophospholipids	Glycerophosphocholines	O-PC	Weighted median	5	0.00773289	0.00745945	0.299896	0.823575			C46H82NO7P	Lotta
Free cholesterol in large LDL	-	L.LDL.FC	Fatty Acyls	Lipoprotein sub-classes		MR Egger	17	-0.00867224	0.00808648	0.300476	0.823575				Kettunen
PC aa C38:4	PC 38:4	bior_077	Glycerophospholipids	Glycerophosphocholines	PC	Weighted median	5	-0.0153506	0.0148358	0.30081	0.823575			C46H84NO8P	Lotta
tryptophan	Tryptophan	M00054	Organic acids	Amino acids and peptides	Amino acids	MR Egger	17	1.36479	1.27362	0.300844	0.823575			C11H12N2O2	Shin
pyroglutamine	Pyroglutamine	46225	Organic acids	Amino acids and peptides	Amino acids	Weighted median	3	-0.00373089	0.00361383	0.301888	0.823575			C5H8N2O2	Long
gamma-CEHC	gamma-CEHC	44876	Organoheterocyclic compounds	Benzopyrans	1-benzopyrans	Weighted median	3	-0.0293151	0.0284061	0.302071	0.823575			C15H20O3	Long
X - 11478	-	46602	Unknown	Unknown		Weighted mode	3	-0.00191676	0.0013923	0.302464	0.823575				Long
SM (OH) C14:1	SM 18:1;O2/14:1;O	bior_136	Sphingolipids	Sphingomyelins	SM	Simple mode	4	-0.0413451	0.0333584	0.30331	0.823575			C37H73N2O7P	Lotta
glutaroyl carnitine	CAR DC5:0	M35439	Fatty Acyls	Fatty esters	Acyl carnitines	Weighted mode	7	-0.0333279	0.0296119	0.303379	0.823575			C12H21NO6	Shin
Concentration of very large HDL particles	-	XL.HDL.PL	Fatty Acyls	Lipoprotein sub-classes		Weighted median	14	0.00437803	0.00425476	0.303493	0.823575				Kettunen
21-hydroxypregnenolone disulfate	21-Hydroxypregnenolone	46115	Sterol Lipids	Steroids	C21 steroids	MR Egger	3	0.0808761	0.0419249	0.304461	0.823575			C21H32O3	Long
Arginine	Arginine	bioa_002	Organic acids	Amino acids and peptides	Amino acids	Weighted mode	13	-0.005662	0.00530459	0.306804	0.823575			C6H14N4O2	Lotta
PC ae C34:2	PC P-34:1 or PC O-34:2	bior_099	Glycerophospholipids	Glycerophosphocholines	O-PC	Simple mode	3	0.0333221	0.0244991	0.306807	0.823575			C42H82NO7P	Lotta
X-12063	-	M33415	Unknown	Unknown		Simple mode	5	0.028638	0.0244915	0.307207	0.823575				Shin
Total lipids in large VLDL	-	L.VLDL.L	Fatty Acyls	Lipoprotein sub-classes		Weighted mode	8	0.00685721	0.00624958	0.308846	0.823575				Kettunen
1-arachidonoylglycerophosphocholine*	-	M33228	Glycerophospholipids	Glycerophosphocholines		MR Egger	3	-0.430341	0.227679	0.309798	0.823575				Shin
Creatinine	Creatinine	Creat		Fluid balance		Weighted mode	5	0.010565	0.0091286	0.311531	0.823575			C4H7N3O	Kettunen
Triglycerides in very large VLDL	-	XL.VLDL.TG	Fatty Acyls	Lipoprotein sub-classes		Weighted median	8	0.0145461	0.0143973	0.312334	0.823575				Kettunen
Phospholipids in very large VLDL	-	XL.VLDL.PL	Fatty Acyls	Fatty acids		Weighted median	8	0.0146896	0.0145453	0.312533	0.823575				Kettunen
serine	Serine	1648	Organic acids	Amino acids and peptides	Amino acids	Weighted mode	3	-0.00068178	0.000510371	0.31332	0.823575			C3H7NO3	Long
Tetradecenoylcarnitine	CAR 14:1	bior_027	Fatty Acyls	Fatty esters	Acyl carnitines	Weighted mode	3	0.00494606	0.00373256	0.316254	0.823575			C21H39NO4	Lotta
X - 23026	-	48537	Unknown	Unknown		MR Egger	3	-0.0135151	0.00735087	0.317132	0.823575				Long
Kynurenine	Kynurenine	bioa_027	Organic oxygen compounds	Butyrophenones	Butyrophenones	Weighted median	7	-0.0115531	0.0115503	0.317194	0.823575			C10H12N2O3	Lotta
Total cholesterol in small LDL	-	S.LDL.C	Fatty Acyls	Lipoprotein sub-classes		MR Egger	14	-0.0142821	0.0136875	0.31731	0.823575				Kettunen
betaine	Betaine	M03141	Organic acids	Amino acids and peptides	Amino acids	Weighted mode	3	-0.368514	0.279081	0.317537	0.823575			C5H11NO2	Shin
Glycine	Glycine	Gly	Organic acids	Amino acids and peptides	Amino acids	Weighted mode	10	-0.0079657	0.00753611	0.318055	0.823575			C2H5NO2	Kettunen
Citrulline	Citrulline	bioa_005	Organic acids	Amino acids and peptides	Amino acids	Weighted mode	8	0.000904954	0.000843321	0.318828	0.823575			C6H13N3O3	Lotta
carnitine	Carnitine	M15500	Organic nitrogen compounds	Carnitines	Carnitines	Weighted median	16	-0.162346	0.162941	0.319079	0.823575			C7H15NO3	Shin
Concentration of small HDL particles	-	S.HDL.P	Fatty Acyls	Lipoprotein sub-classes		Simple mode	5	-0.0538688	0.0474258	0.319456	0.823575				Kettunen
X - 21628	-	46696	Unknown	Unknown		Weighted median	3	-0.0088138	0.00886224	0.319963	0.823575				Long
X-10510	-	M27278	Unknown	Unknown		Weighted median	3	0.0333197	0.0335162	0.320156	0.823575				Shin
X-11445--5-alpha-pregnan-3beta,20alpha-disulfate	-	M32762	Unknown	Unknown		Weighted mode	3	-0.00845966	0.00645623	0.320354	0.823575				Shin
SM (OH) C16:1	SM 18:1;O2/16:1;O	bior_137	Sphingolipids	Sphingomyelins	SM	MR Egger	3	0.528012	0.29145	0.321085	0.823575			C39H77N2O7P	Lotta
X - 21628	-	46696	Unknown	Unknown		Simple mode	3	-0.0240016	0.0183952	0.321903	0.823575				Long
PC ae C38:3	PC P-38:2 or PC O-38:3	bior_110	Glycerophospholipids	Glycerophosphocholines	O-PC	Weighted mode	3	0.00542546	0.00416968	0.322917	0.823575			C46H88NO7P	Lotta
Free cholesterol in very large HDL	-	XL.HDL.FC	Fatty Acyls	Lipoprotein sub-classes		Weighted mode	12	0.00142433	0.00137711	0.323204	0.823575				Kettunen
Proline	Proline	bioa_017	Organic acids	Amino acids and peptides	Amino acids	Weighted mode	7	-0.00114527	0.00106471	0.323419	0.823575			C5H9NO2	Lotta
Concentration of medium LDL particles	-	M.LDL.P	Fatty Acyls	Lipoprotein sub-classes		Simple mode	20	-0.0115141	0.0113587	0.323468	0.823575				Kettunen
PC ae C38:4	PC P-38:3 or PC O-38:4	bior_111	Glycerophospholipids	Glycerophosphocholines	O-PC	Weighted median	6	0.00504193	0.00511592	0.324361	0.823575			C46H86NO7P	Lotta
PC ae C44:5	PC P-44:4 or PC O-44:5	bior_127	Glycerophospholipids	Glycerophosphocholines	O-PC	Weighted mode	3	0.00517863	0.00399785	0.324562	0.823575			C52H96NO7P	Lotta
Total lipids in large VLDL	-	L.VLDL.L	Fatty Acyls	Lipoprotein sub-classes		Weighted median	8	0.00646369	0.00656744	0.325017	0.823575				Kettunen
Triglycerides in large VLDL	-	L.VLDL.TG	Fatty Acyls	Lipoprotein sub-classes		Weighted median	8	0.0150857	0.0153294	0.325063	0.823575				Kettunen
X - 23705	-	49583	Unknown	Unknown		Weighted mode	3	-0.00145435	0.00112638	0.32575	0.823575				Long
X - 17179	-	46698	Unknown	Unknown		Weighted median	3	-0.0384166	0.0390979	0.325817	0.823575				Long
21-hydroxypregnenolone disulfate	21-Hydroxypregnenolone	46115	Sterol Lipids	Steroids	C21 steroids	Weighted median	3	-0.00673319	0.00686059	0.326381	0.823575			C21H32O3	Long
CH2 groups to double bonds ratio	-	CH2.DB.ratio	Fatty Acyls	Fatty acids		Weighted median	5	0.0133293	0.0136219	0.327816	0.823575				Kettunen
X - 17178	-	46406	Unknown	Unknown		MR Egger	3	0.0369638	0.0209463	0.32821	0.823575				Long
Total cholesterol in medium HDL	-	M.HDL.C	Fatty Acyls	Lipoprotein sub-classes		Simple mode	5	0.00201068	0.00181377	0.329782	0.823575				Kettunen
Free cholesterol in large HDL	-	L.HDL.FC	Fatty Acyls	Lipoprotein sub-classes		Weighted median	11	0.00364896	0.00374452	0.329819	0.823575				Kettunen
Free cholesterol in small VLDL	-	S.VLDL.FC	Fatty Acyls	Lipoprotein sub-classes		Weighted mode	14	-0.00218584	0.00216023	0.33007	0.823575				Kettunen
serylalanine	Ser-Ala	42049	Organic acids	Amino acids and peptides	Dipeptides	Weighted median	3	-0.00344831	0.00355417	0.331939	0.823575			C6H12N2O4	Long
Triglycerides in small HDL	-	S.HDL.TG	Fatty Acyls	Lipoprotein sub-classes		Weighted mode	9	-0.00151899	0.00147138	0.332103	0.823575				Kettunen
Hexanoylcarnitine	CAR 6:0	bior_015	Fatty Acyls	Fatty esters	Acyl carnitines	MR Egger	6	0.0352877	0.032045	0.332622	0.823575			C13H25NO4	Lotta
Valine	Valine	Val	Organic acids	Amino acids and peptides	Amino acids	Simple mode	4	0.0633448	0.0551614	0.334085	0.823575			C5H11NO2	Kettunen
X-10510	-	M27278	Unknown	Unknown		Weighted mode	3	0.039628	0.0314018	0.334197	0.823575				Shin
Triglycerides in medium VLDL	-	M.VLDL.TG	Fatty Acyls	Lipoprotein sub-classes		Weighted median	11	0.0122999	0.0127549	0.334884	0.823575				Kettunen
Total cholesterol in large HDL	-	L.HDL.C	Fatty Acyls	Lipoprotein sub-classes		Weighted median	11	0.00339545	0.00352412	0.335302	0.823575				Kettunen
PC ae C40:4	PC P-40:3 or PC O-40:4	bior_117	Glycerophospholipids	Glycerophosphocholines	O-PC	Weighted mode	6	0.00331641	0.00311515	0.335742	0.823575			C48H90NO7P	Lotta
uridine	Uridine	M00606	Nucleic acids	Pyrimidines	Pyrimidine ribonucleosides	Weighted mode	3	0.583078	0.46487	0.336463	0.823575			C9H12N2O6	Shin
PC ae C42:4	PC P-42:3 or PC O-42:4	bior_124	Glycerophospholipids	Glycerophosphocholines	O-PC	Weighted median	6	-0.00138047	0.00143644	0.336533	0.823575			C50H94NO7P	Lotta
Phospholipids in large VLDL	-	L.VLDL.PL	Fatty Acyls	Fatty acids		Weighted median	8	0.00641719	0.00668325	0.33696	0.823575				Kettunen
adenosine	Adenosine	555	Nucleic acids	Purines	Purine ribonucleosides	MR Egger	3	0.0378872	0.022164	0.336974	0.823575			C10H13N5O4	Long
Total cholesterol in large HDL	-	L.HDL.C	Fatty Acyls	Lipoprotein sub-classes		Weighted mode	11	0.00369458	0.00366724	0.337471	0.823575				Kettunen
Phospholipids in medium HDL	-	M.HDL.PL	Fatty Acyls	Fatty acids		MR Egger	5	0.0188058	0.0165514	0.338421	0.823575				Kettunen
erythronate*	Erythronic acid	M33477	Carbohydrates	Monosaccharides	Sugar acids	Weighted median	3	-0.633811	0.662813	0.338949	0.823575			C4H8O5	Shin
X-03094	-	M12774	Unknown	Unknown		Weighted median	3	-0.025274	0.0264551	0.339399	0.823575				Shin
cinnamoylglycine	Cinnamoylglycine	38637	Organic acids	Amino acids and peptides	Amino acids	Weighted median	3	-0.0208783	0.0218888	0.340167	0.823575			C11H11NO3	Long
PC aa C32:0	PC 32:0	bior_059	Glycerophospholipids	Glycerophosphocholines	PC	Weighted mode	4	0.0101169	0.00896777	0.341332	0.823575			C40H80NO8P	Lotta
Total lipids in very small VLDL	-	XS.VLDL.L	Fatty Acyls	Lipoprotein sub-classes		MR Egger	17	-0.0101474	0.0103278	0.341421	0.823575				Kettunen
kynurenine	Kynurenine	M15140	Organic oxygen compounds	Butyrophenones	Butyrophenones	Weighted mode	3	-0.0902734	0.0731129	0.342318	0.823575			C10H12N2O3	Shin
PC ae C38:0	PC O-38:0	bior_107	Glycerophospholipids	Glycerophosphocholines	O-PC	Weighted mode	5	0.0130366	0.0121182	0.342582	0.823575			C46H94NO7P	Lotta
Double bonds in fatty acids	-	DBinFA	Fatty Acyls	Fatty acids		Weighted median	5	-0.0161807	0.0170728	0.343257	0.823575				Kettunen
Cholesterol esters in large HDL	-	L.HDL.CE	Fatty Acyls	Lipoprotein sub-classes		Simple mode	9	0.0236956	0.0235258	0.343319	0.823575				Kettunen
Triglycerides in very large HDL	-	XL.HDL.TG	Fatty Acyls	Lipoprotein sub-classes		Simple mode	14	0.0107111	0.0109154	0.344361	0.82491				Kettunen
Phospholipids in very large HDL	-	XL.HDL.PL	Fatty Acyls	Fatty acids		Weighted mode	14	0.00432746	0.00441523	0.344915	0.82491				Kettunen
Total lipids in very large VLDL	-	XL.VLDL.L	Fatty Acyls	Lipoprotein sub-classes		Weighted median	5	0.0136025	0.0144232	0.34563	0.82491				Kettunen
1,5-anhydroglucitol (1,5-AG)	1,5-Anhydrosorbitol	20675	Carbohydrates	Monosaccharides	Hexoses	Simple mode	4	0.0124671	0.0111853	0.346277	0.82491			C6H12O5	Long
Total lipids in very large HDL	-	XL.HDL.L	Fatty Acyls	Lipoprotein sub-classes		Weighted mode	13	0.0014908	0.00152327	0.347056	0.82491				Kettunen
Triglycerides in large VLDL	-	L.VLDL.TG	Fatty Acyls	Lipoprotein sub-classes		Weighted mode	8	0.0148959	0.014812	0.348068	0.82491				Kettunen
Cholesterol esters in large HDL	-	L.HDL.CE	Fatty Acyls	Lipoprotein sub-classes		Weighted median	9	0.00338033	0.00360754	0.348749	0.82491				Kettunen
pyroglutamine*	Pyroglutamine	M32672	Organic acids	Amino acids and peptides	Amino acids	MR Egger	3	-0.350899	0.214085	0.348751	0.82491			C5H8N2O2	Shin
Phospholipids in large VLDL	-	L.VLDL.PL	Fatty Acyls	Fatty acids		Weighted mode	8	0.00643523	0.00642835	0.350134	0.82491				Kettunen
X-12244--N-acetylcarnosine	-	M33666	Unknown	Unknown		Simple mode	3	0.0384033	0.0318469	0.351168	0.82491				Shin
Concentration of medium VLDL particles	-	M.VLDL.P	Fatty Acyls	Lipoprotein sub-classes		Weighted mode	13	-0.0106104	0.0109402	0.351263	0.82491				Kettunen
CH2 groups in fatty acids	-	CH2.inFA	Fatty Acyls	Fatty acids		Weighted median	4	0.0177161	0.0190636	0.352725	0.82491				Kettunen
dopamine sulfate (2)	-	48407				MR Egger	3	-0.190544	0.118005	0.353001	0.82491				Long
Glycine	Glycine	Gly	Organic acids	Amino acids and peptides	Amino acids	Weighted median	10	-0.00729398	0.00786705	0.353846	0.82491			C2H5NO2	Kettunen
PC aa C42:6	PC 42:6	bior_091	Glycerophospholipids	Glycerophosphocholines	PC	Simple mode	3	-0.0542474	0.0453544	0.354235	0.82491			C50H88NO8P	Lotta
tyrosine	Tyrosine	M01299	Organic acids	Amino acids and peptides	Amino acids	Weighted mode	3	-0.882483	0.738594	0.354633	0.82491			C9H11NO3	Shin
butyrylcarnitine	CAR 4:0	M32412	Fatty Acyls	Fatty esters	Acyl carnitines	Weighted median	4	-0.056381	0.0610887	0.35604	0.82491			C11H21NO4	Shin
Free cholesterol in medium HDL	-	M.HDL.FC	Fatty Acyls	Lipoprotein sub-classes		MR Egger	4	0.0158287	0.0133043	0.356236	0.82491				Kettunen
PC aa C36:3	PC 36:3	bior_070	Glycerophospholipids	Glycerophosphocholines	PC	Simple mode	7	0.0524169	0.0527117	0.35842	0.82491			C44H82NO8P	Lotta
methionine sulfone	Methionine sulfone	44878	Organic acids	Amino acids and peptides	Amino acids	Weighted mode	4	0.00625728	0.00578517	0.358615	0.82491			C5H11NO4S	Long
Total cholesterol in large HDL	-	L.HDL.C	Fatty Acyls	Lipoprotein sub-classes		Simple mode	11	0.02888	0.0300723	0.359521	0.82491				Kettunen
5alpha-androstan-3beta,17beta-diol disulfate	5alpha-Androstane-3beta,17beta-diol	M37190	Sterol Lipids	Steroids	C19 steroids	MR Egger	3	-0.0231418	0.0146882	0.360038	0.82491			C19H32O2	Shin
hexanoylcarnitine	CAR 6:0	M32328	Fatty Acyls	Fatty esters	Acyl carnitines	MR Egger	3	0.273228	0.173964	0.360942	0.82491			C13H25NO4	Shin
PC ae C38:3	PC P-38:2 or PC O-38:3	bior_110	Glycerophospholipids	Glycerophosphocholines	O-PC	Simple mode	3	0.0079315	0.00677562	0.362364	0.82491			C46H88NO7P	Lotta
Concentration of large VLDL particles	-	L.VLDL.P	Fatty Acyls	Lipoprotein sub-classes		Simple mode	8	0.0318537	0.0327873	0.363652	0.82491				Kettunen
Citrate	Citric acid	Cit	Organic acids	TCA acids	TCA acids	Weighted mode	4	0.00840599	0.00786811	0.363689	0.82491			C6H8O7	Kettunen
Free cholesterol in large HDL	-	L.HDL.FC	Fatty Acyls	Lipoprotein sub-classes		Simple mode	11	0.0279554	0.0293784	0.363751	0.82491				Kettunen
X - 23026	-	48537	Unknown	Unknown		Weighted mode	3	-0.00110465	0.000947284	0.363812	0.82491				Long
X-10510	-	M27278	Unknown	Unknown		Simple mode	3	-0.163375	0.140105	0.363823	0.82491				Shin
N-palmitoylglycine	N-Palmitoyl glycine	42092	Fatty Acyls	Fatty amides	N-acyl amines	Weighted mode	3	-0.0472069	0.0405517	0.364465	0.82491			C18H35NO3	Long
Omega-6 fatty acids	-	FAw6	Fatty Acyls	Fatty acids		Simple mode	10	0.0176326	0.0185324	0.366229	0.82491				Kettunen
PC aa C40:6	PC 40:6	bior_085	Glycerophospholipids	Glycerophosphocholines	PC	Simple mode	10	-0.0460856	0.0484378	0.366232	0.82491			C48H84NO8P	Lotta
Hexadecanoylcarnitine	CAR 16:0	bior_031	Fatty Acyls	Fatty esters	Acyl carnitines	Weighted mode	8	-0.0697115	0.0722307	0.366634	0.82491			C23H45NO4	Lotta
HDL diameter	-	HDL.D	Fatty Acyls	Fatty acids		Weighted mode	10	0.00380937	0.00400944	0.366876	0.82491				Kettunen
alpha-hydroxyisovalerate	2-Hydroxy-3-methylbutyric acid	M33937	Fatty Acyls	Fatty acids	Hydroxy FA	MR Egger	3	0.851837	0.555025	0.36763	0.82491			C5H10O3	Shin
lysoPC a C20:4	LPC 20:4	bior_046	Glycerophospholipids	Glycerophosphocholines	LPC	Weighted mode	5	-0.0149126	0.0147306	0.36863	0.82491			C28H50NO7P	Lotta
PC ae C38:0	PC O-38:0	bior_107	Glycerophospholipids	Glycerophosphocholines	O-PC	Simple mode	5	0.044394	0.0439169	0.369262	0.82491			C46H94NO7P	Lotta
Octanoylcarnitine	CAR 8:0	bior_018	Fatty Acyls	Fatty esters	Acyl carnitines	Weighted mode	7	0.020445	0.0210775	0.36951	0.82491			C15H29NO4	Lotta
Ornithine	Ornithine	bioa_014	Organic acids	Amino acids and peptides	Amino acids	MR Egger	12	0.0500272	0.0534045	0.370953	0.82491			C5H12N2O2	Lotta
X - 23026	-	48537	Unknown	Unknown		Weighted median	3	-0.000940378	0.00105202	0.371388	0.82491				Long
PC ae C38:0	PC O-38:0	bior_107	Glycerophospholipids	Glycerophosphocholines	O-PC	Weighted median	5	0.0138922	0.0155511	0.371684	0.82491			C46H94NO7P	Lotta
Cholesterol esters in large HDL	-	L.HDL.CE	Fatty Acyls	Lipoprotein sub-classes		MR Egger	9	0.0160912	0.0168705	0.371949	0.82491				Kettunen
Decadienylcarnitine	CAR 10:2	bior_022	Fatty Acyls	Fatty esters	Acyl carnitines	MR Egger	3	-0.282569	0.18691	0.372037	0.82491			C17H29NO4	Lotta
alpha-Aminoadipic acid	alpha-Aminoadipic acid	bioa_025	Organic acids	Amino acids and peptides	Amino acids	Weighted mode	3	-0.00731957	0.00643615	0.373329	0.82491			C6H11NO4	Lotta
Serum total cholesterol	-	Serum.C	Fatty Acyls	Fatty acids		MR Egger	19	-0.00510959	0.00559926	0.374241	0.82491				Kettunen
HDL diameter	-	HDL.D	Fatty Acyls	Fatty acids		Weighted median	10	0.00371068	0.00417999	0.374689	0.82491				Kettunen
SM C24:1	SM 18:1;O2/24:1	bior_135	Sphingolipids	Sphingomyelins	SM	MR Egger	3	0.785893	0.525694	0.375323	0.82491			C47H93N2O6P	Lotta
Total lipids in small HDL	-	S.HDL.L	Fatty Acyls	Lipoprotein sub-classes		Simple mode	7	-0.0283953	0.0296665	0.375453	0.82491				Kettunen
lysoPC a C20:4	LPC 20:4	bior_046	Glycerophospholipids	Glycerophosphocholines	LPC	MR Egger	5	0.0408586	0.0393547	0.375502	0.82491			C28H50NO7P	Lotta
Decadienylcarnitine	CAR 10:2	bior_022	Fatty Acyls	Fatty esters	Acyl carnitines	Simple mode	3	-0.0454852	0.0403344	0.376542	0.82491			C17H29NO4	Lotta
alpha-Aminoadipic acid	alpha-Aminoadipic acid	bioa_025	Organic acids	Amino acids and peptides	Amino acids	Simple mode	3	-0.0348346	0.0309497	0.37728	0.825149			C6H11NO4	Lotta
Creatinine	Creatinine	bioa_026		Fluid balance		Weighted mode	30	0.0285196	0.0319777	0.37981	0.825149			C4H7N3O	Lotta
serylalanine	Ser-Ala	42049	Organic acids	Amino acids and peptides	Dipeptides	Weighted mode	3	-0.00345193	0.00308946	0.380068	0.825149			C6H12N2O4	Long
Tetradecanoylcarnitine	CAR 14:0	bior_026	Fatty Acyls	Fatty esters	Acyl carnitines	Weighted mode	3	0.0180502	0.016164	0.380284	0.825149			C21H41NO4	Lotta
pyroglutamine	Pyroglutamine	46225	Organic acids	Amino acids and peptides	Amino acids	Weighted mode	3	-0.00362533	0.00324799	0.380461	0.825149			C5H8N2O2	Long
PC ae C38:6	PC P-38:5 or PC O-38:6	bior_113	Glycerophospholipids	Glycerophosphocholines	O-PC	Weighted mode	5	0.00763048	0.00775457	0.380826	0.825149			C46H82NO7P	Lotta
X-13429	-	M35187	Unknown	Unknown		Weighted median	3	0.0257823	0.0294421	0.381196	0.825149				Shin
Ratio of bis-allylic bonds to double bonds in lipids	-	BisDBratio	Fatty Acyls	Fatty acids		Weighted mode	4	0.00095545	0.000938018	0.383389	0.825149				Kettunen
Triglycerides in small VLDL	-	S.VLDL.TG	Fatty Acyls	Lipoprotein sub-classes		Weighted median	13	-0.0089845	0.0103184	0.383902	0.825149				Kettunen
Total phosphoglycerides	-	TotPG	Fatty Acyls	Lipoprotein sub-classes		Weighted median	8	0.0122357	0.0140577	0.384089	0.825149				Kettunen
Triglycerides in very large VLDL	-	XL.VLDL.TG	Fatty Acyls	Lipoprotein sub-classes		Weighted mode	8	0.0136264	0.0146854	0.384344	0.825149				Kettunen
Propionylcarnitine	CAR 3:0	bior_003	Fatty Acyls	Fatty esters	Acyl carnitines	Weighted mode	11	0.0108237	0.0119012	0.384501	0.825149			C10H19NO4	Lotta
alpha-hydroxyisovalerate	2-Hydroxy-3-methylbutyric acid	M33937	Fatty Acyls	Fatty acids	Hydroxy FA	Simple mode	3	0.131346	0.118932	0.384521	0.825149			C5H10O3	Shin
Creatinine	Creatinine	Creat		Fluid balance		Simple mode	5	-0.0585003	0.0599757	0.384593	0.825149			C4H7N3O	Kettunen
X-11445--5-alpha-pregnan-3beta,20alpha-disulfate	-	M32762	Unknown	Unknown		Simple mode	3	0.0510373	0.0462264	0.384627	0.825149				Shin
1,5-anhydroglucitol (1,5-AG)	1,5-Anhydrosorbitol	20675	Carbohydrates	Monosaccharides	Hexoses	Weighted median	4	0.00365251	0.00421505	0.386194	0.826006			C6H12O5	Long
PC ae C38:0	PC O-38:0	bior_107	Glycerophospholipids	Glycerophosphocholines	O-PC	MR Egger	5	0.0889111	0.0879948	0.386719	0.826279			C46H94NO7P	Lotta
glutaroyl carnitine	CAR DC5:0	M35439	Fatty Acyls	Fatty esters	Acyl carnitines	Simple mode	7	-0.123494	0.132567	0.38751	0.82701			C12H21NO6	Shin
X-11538	-	M32855	Unknown	Unknown		Weighted median	3	0.03902	0.0453631	0.389695	0.82701				Shin
Free cholesterol in medium HDL	-	M.HDL.FC	Fatty Acyls	Lipoprotein sub-classes		Simple mode	4	0.00261882	0.00261371	0.390195	0.82701				Kettunen
Serum total cholesterol	-	Serum.TG	Fatty Acyls	Fatty acids		MR Egger	10	0.0341229	0.0376258	0.390956	0.827167				Kettunen
22:6, docosahexaenoic acid (DHA)	-	DHA	Fatty Acyls	Fatty acids		MR Egger	5	0.149601	0.149727	0.391349	0.827167				Kettunen
tetradecanedioate	Tetradecanedioic acid	35669	Fatty Acyls	Fatty acids	Dicarboxylic acids	Weighted median	3	0.0199577	0.0233271	0.392242	0.827167			C14H26O4	Long
PC ae C42:5	PC P-42:4 or PC O-42:5	bior_125	Glycerophospholipids	Glycerophosphocholines	O-PC	Weighted mode	3	0.0119891	0.011081	0.392373	0.827167			C50H92NO7P	Lotta
PC aa C38:6	PC 38:6	bior_079	Glycerophospholipids	Glycerophosphocholines	PC	Weighted mode	5	-0.0482809	0.050516	0.39332	0.827167			C46H80NO8P	Lotta
hexanoylcarnitine	CAR 6:0	M32328	Fatty Acyls	Fatty esters	Acyl carnitines	Simple mode	3	-0.246373	0.228309	0.393378	0.827167			C13H25NO4	Shin
PC ae C38:2	PC P-38:1 or PC O-38:2	bior_109	Glycerophospholipids	Glycerophosphocholines	O-PC	Simple mode	5	0.0264986	0.0277308	0.393404	0.827167			C46H90NO7P	Lotta
propionylcarnitine	CAR 3:0	M32452	Fatty Acyls	Fatty esters	Acyl carnitines	MR Egger	3	-2.8489	2.03684	0.395146	0.829127			C10H19NO4	Shin
Citrate	Citric acid	Cit	Organic acids	TCA acids	TCA acids	MR Egger	4	-0.241333	0.224852	0.395454	0.829127			C6H8O7	Kettunen
Sphingomyelins	-	SM	Sphingolipids	Sphingomyelins		Weighted mode	7	0.00493924	0.00540471	0.396019	0.829127				Kettunen
cinnamoylglycine	Cinnamoylglycine	38637	Organic acids	Amino acids and peptides	Amino acids	Weighted mode	3	-0.0210185	0.0196242	0.39626	0.829127			C11H11NO3	Long
Esterified cholesterol	-	EstC	Fatty Acyls	Lipoprotein sub-classes		Simple mode	12	-0.0118071	0.0134503	0.398802	0.832398				Kettunen
hexanoylcarnitine	CAR 6:0	M32328	Fatty Acyls	Fatty esters	Acyl carnitines	Weighted mode	3	0.0973186	0.0917774	0.400102	0.832398			C13H25NO4	Shin
Phospholipids in small VLDL	-	S.VLDL.PL	Fatty Acyls	Fatty acids		Weighted mode	12	-0.00185977	0.00212745	0.400705	0.832398				Kettunen
Ratio of bis-allylic bonds to total fatty acids in lipids	-	BiFAratio	Fatty Acyls	Fatty acids		MR Egger	6	0.0537337	0.0573011	0.401468	0.832398				Kettunen
Octadecandienylcarnitine	CAR 18:2	bior_040	Fatty Acyls	Fatty esters	Acyl carnitines	Simple mode	4	-0.0900928	0.0924475	0.401669	0.832398			C25H45NO4	Lotta
Isoleucine	Isoleucine	bioa_010	Organic acids	Amino acids and peptides	Amino acids	Weighted median	7	0.0230496	0.0275277	0.402411	0.832398			C6H13NO2	Lotta
PC aa C38:4	PC 38:4	bior_077	Glycerophospholipids	Glycerophosphocholines	PC	Weighted mode	5	-0.0143615	0.0153671	0.402924	0.832398			C46H84NO8P	Lotta
PC aa C40:6	PC 40:6	bior_085	Glycerophospholipids	Glycerophosphocholines	PC	Weighted mode	10	0.00154843	0.00176515	0.403172	0.832398			C48H84NO8P	Lotta
Phospholipids in large LDL	-	L.LDL.PL		Phospholipids		Simple mode	19	-0.00873692	0.0102056	0.4032	0.832398				Kettunen
Hexanoylcarnitine	CAR 6:0	bior_015	Fatty Acyls	Fatty esters	Acyl carnitines	Simple mode	6	-0.0260644	0.0285606	0.40331	0.832398			C13H25NO4	Lotta
Cholesterol esters in medium LDL	-	M.LDL.CE	Fatty Acyls	Lipoprotein sub-classes		Simple mode	21	-0.00966973	0.011368	0.405054	0.833774				Kettunen
X - 17179	-	46698	Unknown	Unknown		Weighted mode	3	-0.0403711	0.0386406	0.405794	0.833774				Long
adenosine	Adenosine	555	Nucleic acids	Purines	Purine ribonucleosides	Weighted mode	3	-0.0167229	0.0160246	0.40624	0.833774			C10H13N5O4	Long
lysoPC a C20:3	LPC 20:3	bior_050	Glycerophospholipids	Glycerophosphocholines	LPC	Simple mode	6	0.0499781	0.0551651	0.406489	0.833774			C28H52NO7P	Lotta
lysoPC a C20:3	LPC 20:3	bior_050	Glycerophospholipids	Glycerophosphocholines	LPC	MR Egger	6	-0.0753847	0.0813971	0.406795	0.833774			C28H52NO7P	Lotta
Hexanoylcarnitine	CAR 6:0	bior_015	Fatty Acyls	Fatty esters	Acyl carnitines	Weighted mode	6	0.0162745	0.0179997	0.407364	0.833774			C13H25NO4	Lotta
Asparagine	Asparagine	bioa_003	Organic acids	Amino acids and peptides	Amino acids	Simple mode	7	-0.041626	0.0467765	0.407786	0.833774			C4H8N2O3	Lotta
CH2 groups to double bonds ratio	-	CH2.DB.ratio	Fatty Acyls	Fatty acids		Weighted mode	5	0.0127551	0.01381	0.40796	0.833774				Kettunen
1-stearoyl-2-arachidonoyl-GPI (18:0/20:4)	PI 18:0/20:4	52449	Glycerophospholipids	Glycerophosphoinositols	PI	Weighted median	3	0.0130863	0.0158563	0.409199	0.833804			C47H83O13P	Long
VLDL diameter	-	VLDL.D	Fatty Acyls	Fatty acids		Weighted median	11	-0.019791	0.0240182	0.409939	0.834505				Kettunen
Carnitine	Carnitine	bior_001	Organic nitrogen compounds	Carnitines	Carnitines	Simple mode	16	-0.031519	0.0373084	0.411482	0.836604			C7H15NO3	Lotta
SM (OH) C22:2	SM 18:1;O2/22:2;O	bior_139	Sphingolipids	Sphingomyelins	SM	MR Egger	3	0.396065	0.299362	0.412038	0.836604			C45H87N2O7P	Lotta
Total fatty acids	-	TotFA	Fatty Acyls	Lipoprotein sub-classes		Simple mode	10	0.0443907	0.0516613	0.412495	0.836604				Kettunen
SM (OH) C16:1	SM 18:1;O2/16:1;O	bior_137	Sphingolipids	Sphingomyelins	SM	Weighted mode	3	0.0814034	0.0796041	0.414047	0.836604			C39H77N2O7P	Lotta
Phospholipids in very large VLDL	-	XL.VLDL.PL	Fatty Acyls	Fatty acids		Weighted mode	8	0.0132001	0.015211	0.414264	0.836604				Kettunen
SM C16:1	SM 18:1;O2/16:1	bior_130	Sphingolipids	Sphingomyelins	SM	MR Egger	3	0.201761	0.153747	0.414537	0.836604			C39H77N2O6P	Lotta
Total lipids in very large HDL	-	XL.HDL.L	Fatty Acyls	Lipoprotein sub-classes		Simple mode	13	-0.0186067	0.0220616	0.415502	0.836604				Kettunen
2-hydroxyisobutyrate	2-Hydroxyisobutyric acid	M22030	Fatty Acyls	Fatty acids	Hydroxy FA	Weighted mode	3	0.265423	0.261331	0.41667	0.836604			C4H8O3	Shin
betaine	Betaine	3141	Organic acids	Amino acids and peptides	Amino acids	MR Egger	3	0.0210866	0.0162229	0.417475	0.836604			C5H11NO2	Long
PC ae C40:4	PC P-40:3 or PC O-40:4	bior_117	Glycerophospholipids	Glycerophosphocholines	O-PC	MR Egger	6	-0.0303861	0.0336834	0.41801	0.836604			C48H90NO7P	Lotta
Total phosphoglycerides	-	TotPG				Weighted mode	8	0.0130042	0.0151194	0.418216	0.836604				Kettunen
Asparagine	Asparagine	bioa_003	Organic acids	Amino acids and peptides	Amino acids	Weighted mode	7	0.00194711	0.00224134	0.418385	0.836604			C4H8N2O3	Lotta
Decenoylcarnitine	CAR 10:1	bior_021	Fatty Acyls	Fatty esters	Acyl carnitines	Simple mode	6	-0.063772	0.0726213	0.420054	0.836604			C17H31NO4	Lotta
X-03094	-	M12774	Unknown	Unknown		Weighted mode	3	-0.0262164	0.0260721	0.420527	0.836604				Shin
ethylmalonate	Ethylmalonic acid	15765	Fatty Acyls	Fatty acids	Dicarboxylic acids	Weighted mode	5	-0.00455574	0.00508746	0.421146	0.836604			C5H8O4	Long
Glutamine	Glutamine	Gln	Organic acids	Amino acids and peptides	Amino acids	Simple mode	5	0.0669951	0.0748156	0.421153	0.836604			C5H10N2O3	Kettunen
Decadienylcarnitine	CAR 10:2	bior_022	Fatty Acyls	Fatty esters	Acyl carnitines	Weighted median	3	-0.0224999	0.0279995	0.421639	0.836604			C17H29NO4	Lotta
Omega-7 and -9 and saturated fatty acids	-	FAw79S	Fatty Acyls	Fatty acids		MR Egger	5	0.208154	0.224568	0.422344	0.836604				Kettunen
PC aa C34:3	PC 34:3	bior_065	Glycerophospholipids	Glycerophosphocholines	PC	Weighted mode	3	0.0160643	0.0160609	0.422567	0.836604			C42H78NO8P	Lotta
Histidine	Histidine	His	Organic acids	Amino acids and peptides	Amino acids	Weighted median	4	-0.014935	0.0186313	0.422781	0.836604			C6H9N3O2	Kettunen
Double bonds in fatty acids	-	DBinFA	Fatty Acyls	Fatty acids		Weighted mode	5	-0.0153205	0.0171777	0.422859	0.836604				Kettunen
CH2 groups in fatty acids	-	CH2.inFA	Fatty Acyls	Fatty acids		Weighted mode	4	0.0178622	0.0193295	0.423596	0.837277				Kettunen
erythronate*	Erythronic acid	M33477	Carbohydrates	Monosaccharides	Sugar acids	Weighted mode	3	-0.682088	0.687471	0.425675	0.84011			C4H8O5	Shin
PC aa C38:6	PC 38:6	bior_079	Glycerophospholipids	Glycerophosphocholines	PC	Weighted median	5	-0.0394013	0.049561	0.42661	0.84011			C46H80NO8P	Lotta
gamma-glutamyltyrosine	gamma-Glutamyltyrosine	M02734	Organic acids	Amino acids and peptides	Dipeptides	Weighted median	3	-0.344429	0.433442	0.426825	0.84011			C14H18N2O6	Shin
1-palmitoyl-2-oleoyl-GPE (16:0/18:1)	PE 16:0/18:1	19263	Glycerophospholipids	Glycerophosphoethanolamines	PE	Weighted median	3	0.0211244	0.026637	0.427751	0.84011			C39H76NO8P	Long
PC ae C42:5	PC P-42:4 or PC O-42:5	bior_125	Glycerophospholipids	Glycerophosphocholines	O-PC	Weighted median	3	0.0111309	0.0140711	0.428917	0.84011			C50H92NO7P	Lotta
propionylcarnitine	CAR 3:0	M32452	Fatty Acyls	Fatty esters	Acyl carnitines	Weighted mode	3	-0.375589	0.38224	0.429405	0.84011			C10H19NO4	Shin
Concentration of chylomicrons and extremely large VLDL particles	-	XXL.VLDL.P	Fatty Acyls	Lipoprotein sub-classes		Weighted median	5	0.0356559	0.0452534	0.430746	0.84011				Kettunen
PC aa C32:0	PC 32:0	bior_059	Glycerophospholipids	Glycerophosphocholines	PC	MR Egger	4	-0.0978285	0.0999905	0.431062	0.84011			C40H80NO8P	Lotta
Free cholesterol in large HDL	-	L.HDL.FC	Fatty Acyls	Lipoprotein sub-classes		Weighted mode	11	0.00320636	0.00390898	0.431189	0.84011				Kettunen
X - 21628	-	46696	Unknown	Unknown		Weighted mode	3	-0.00709236	0.00725581	0.431418	0.84011				Long
PC aa C38:3	PC 38:3	bior_076	Glycerophospholipids	Glycerophosphocholines	PC	Simple mode	6	-0.0362495	0.0424349	0.431986	0.84011			C46H86NO8P	Lotta
methionine sulfone	Methionine sulfone	44878	Organic acids	Amino acids and peptides	Amino acids	MR Egger	4	0.0228866	0.0234588	0.432153	0.84011			C5H11NO4S	Long
X-11792	-	M33137	Unknown	Unknown		Weighted mode	3	0.094476	0.0969408	0.432561	0.84011				Shin
X - 12063	-	46588	Unknown	Unknown		Weighted mode	3	-0.0024625	0.00253059	0.433147	0.84011				Long
Glycine	Glycine	bioa_008	Organic acids	Amino acids and peptides	Amino acids	Simple mode	22	-0.0311146	0.039018	0.434119	0.84011			C2H5NO2	Lotta
N-palmitoylglycine	N-Palmitoyl glycine	42092	Fatty Acyls	Fatty amides	N-acyl amines	Simple mode	3	-0.0433563	0.0446767	0.434195	0.84011			C18H35NO3	Long
Octadecenoylcarnitine	CAR 18:0	bior_038	Fatty Acyls	Fatty esters	Acyl carnitines	Simple mode	5	-0.0636491	0.0734763	0.43522	0.84011			C25H49NO4	Lotta
X-11315	-	M32632	Unknown	Unknown		Simple mode	3	0.0381294	0.0393955	0.43522	0.84011				Shin
Valerylcarnitine	CAR 5:0	bior_009	Fatty Acyls	Fatty esters	Acyl carnitines	MR Egger	4	0.0922175	0.095364	0.43556	0.84011			C12H23NO4	Lotta
PC aa C42:6	PC 42:6	bior_091	Glycerophospholipids	Glycerophosphocholines	PC	Weighted median	3	-0.0180883	0.0232088	0.435761	0.84011			C50H88NO8P	Lotta
gamma-glutamyltyrosine	gamma-Glutamyltyrosine	M02734	Organic acids	Amino acids and peptides	Dipeptides	Weighted mode	3	-0.575721	0.59609	0.436029	0.84011			C14H18N2O6	Shin
PC aa C34:3	PC 34:3	bior_065	Glycerophospholipids	Glycerophosphocholines	PC	Weighted median	3	0.0178135	0.0228768	0.436173	0.84011			C42H78NO8P	Lotta
Threonine	Threonine	bioa_019	Organic acids	Amino acids and peptides	Amino acids	Simple mode	12	-0.036085	0.0448029	0.437643	0.841793			C4H9NO3	Lotta
X - 23705	-	49583	Unknown	Unknown		Simple mode	3	-0.00683498	0.0071308	0.438951	0.841793				Long
X-10510	-	M27278	Unknown	Unknown		MR Egger	3	-0.375397	0.309603	0.43904	0.841793				Shin
tetradecanedioate	Tetradecanedioic acid	35669	Fatty Acyls	Fatty acids	Dicarboxylic acids	Weighted mode	3	0.022239	0.0232425	0.43963	0.842101			C14H26O4	Long
PC ae C38:4	PC P-38:3 or PC O-38:4	bior_111	Glycerophospholipids	Glycerophosphocholines	O-PC	Simple mode	6	0.0202944	0.0242137	0.440169	0.842193			C46H86NO7P	Lotta
PC aa C36:3	PC 36:3	bior_070	Glycerophospholipids	Glycerophosphocholines	PC	Weighted median	7	0.00648288	0.0084036	0.440446	0.842193			C44H82NO8P	Lotta
decanoylcarnitine	CAR 10:0	M33941	Fatty Acyls	Fatty esters	Acyl carnitines	Weighted mode	3	0.0901445	0.0947333	0.44175	0.843923			C17H33NO4	Shin
Total lipids in very large VLDL	-	XL.VLDL.L	Fatty Acyls	Lipoprotein sub-classes		Weighted mode	5	0.0119442	0.0140639	0.443568	0.845865				Kettunen
uridine	Uridine	M00606	Nucleic acids	Pyrimidines	Pyrimidine ribonucleosides	Simple mode	3	0.54991	0.587723	0.448221	0.851263			C9H12N2O6	Shin
Total lipids in small LDL	-	S.LDL.L	Fatty Acyls	Lipoprotein sub-classes		Simple mode	18	-0.00730377	0.00942107	0.448837	0.851263				Kettunen
Glucose	Glucose	Glc	Carbohydrates	Monosaccharides	Hexoses	MR Egger	3	0.398011	0.339964	0.450028	0.851263			C6H12O6	Kettunen
PC ae C40:5	PC P-40:4 or PC O-40:5	bior_118	Glycerophospholipids	Glycerophosphocholines	O-PC	Simple mode	9	0.0122909	0.0155132	0.451046	0.851388			C48H88NO7P	Lotta
X-11315	-	M32632	Unknown	Unknown		MR Egger	3	-0.445059	0.383604	0.452874	0.851388				Shin
Glutamine	Glutamine	bioa_006	Organic acids	Amino acids and peptides	Amino acids	Weighted mode	19	0.0117352	0.015328	0.453833	0.851388			C5H10N2O3	Lotta
lysoPC a C20:3	LPC 20:3	bior_050	Glycerophospholipids	Glycerophosphocholines	LPC	Weighted mode	6	-0.000538619	0.000665146	0.454865	0.851388			C28H52NO7P	Lotta
Glucose	Glucose	Glc	Carbohydrates	Monosaccharides	Hexoses	Simple mode	3	-0.0567912	0.0618248	0.455285	0.851388			C6H12O6	Kettunen
Phosphatidylcholine and other cholines	-	Phe	Glycerophospholipids	Glycerophosphocholines		Simple mode	4	-0.0486627	0.0569202	0.455433	0.851388				Kettunen
Total lipids in small VLDL	-	S.VLDL.L	Fatty Acyls	Lipoprotein sub-classes		Weighted mode	13	-0.00435967	0.00565291	0.455492	0.851388				Kettunen
dopamine sulfate (2)	-	48407				Weighted mode	3	0.0565945	0.0618955	0.457052	0.851388				Long
Free cholesterol in very large HDL	-	XL.HDL.FC	Fatty Acyls	Lipoprotein sub-classes		MR Egger	12	0.0226555	0.0293193	0.457566	0.851388				Kettunen
Concentration of chylomicrons and extremely large VLDL particles	-	XXL.VLDL.P	Fatty Acyls	Lipoprotein sub-classes		Simple mode	5	0.0482818	0.0589987	0.459104	0.851388				Kettunen
PC ae C36:5	PC P-36:4 or PC O-36:5	bior_106	Glycerophospholipids	Glycerophosphocholines	O-PC	Simple mode	5	0.0152621	0.0187094	0.460435	0.851388			C44H80NO7P	Lotta
Glutamine	Glutamine	bioa_006	Organic acids	Amino acids and peptides	Amino acids	Simple mode	19	0.0456068	0.0606918	0.462095	0.851388			C5H10N2O3	Lotta
succinylcarnitine	CAR DC4:0	M37058	Fatty Acyls	Fatty esters	Acyl carnitines	MR Egger	6	-0.421613	0.519284	0.462394	0.851388			C11H19NO6	Shin
X - 16946	-	46517	Unknown	Unknown		Weighted median	3	0.0243756	0.0331979	0.462796	0.851388				Long
Free cholesterol in large VLDL	-	L.VLDL.FC	Fatty Acyls	Lipoprotein sub-classes		Simple mode	9	-0.0189787	0.0246381	0.463261	0.851388				Kettunen
Phospholipids in very large HDL	-	XL.HDL.PL	Fatty Acyls	Fatty acids		MR Egger	14	0.0171942	0.0227253	0.463879	0.851388				Kettunen
Decadienylcarnitine	CAR 10:2	bior_022	Fatty Acyls	Fatty esters	Acyl carnitines	Weighted mode	3	-0.0232894	0.0260663	0.465888	0.851388			C17H29NO4	Lotta
PC ae C44:5	PC P-44:4 or PC O-44:5	bior_127	Glycerophospholipids	Glycerophosphocholines	O-PC	MR Egger	3	-0.180492	0.162435	0.466509	0.851388			C52H96NO7P	Lotta
Concentration of large VLDL particles	-	L.VLDL.P	Fatty Acyls	Lipoprotein sub-classes		Weighted mode	8	-0.00894525	0.0116395	0.467307	0.851388				Kettunen
Valine	Valine	bioa_022	Organic acids	Amino acids and peptides	Amino acids	Weighted mode	8	0.0169461	0.0220624	0.467544	0.851388			C5H11NO2	Lotta
Valine	Valine	Val	Organic acids	Amino acids and peptides	Amino acids	Weighted mode	4	0.0197267	0.023859	0.468974	0.851388			C5H11NO2	Kettunen
PC ae C40:4	PC P-40:3 or PC O-40:4	bior_117	Glycerophospholipids	Glycerophosphocholines	O-PC	Simple mode	6	0.0302295	0.0386962	0.470038	0.851388			C48H90NO7P	Lotta
X - 12063	-	46588	Unknown	Unknown		Weighted median	3	-0.00194234	0.00269056	0.470352	0.851388				Long
Total phosphoglycerides	-	TotPG	Fatty Acyls	Lipoprotein sub-classes		Simple mode	8	0.0308634	0.0406292	0.472275	0.851388				Kettunen
Phospholipids in medium LDL	-	M.LDL.PL	Fatty Acyls	Fatty acids		Simple mode	16	-0.00703466	0.00955906	0.473134	0.851388				Kettunen
Valerylcarnitine	CAR 5:0	bior_009	Fatty Acyls	Fatty esters	Acyl carnitines	Weighted mode	4	-0.0341018	0.0417676	0.474037	0.851388			C12H23NO4	Lotta
2-hydroxyisobutyrate	2-Hydroxyisobutyric acid	M22030	Fatty Acyls	Fatty acids	Hydroxy FA	MR Egger	3	-0.530409	0.489341	0.474375	0.851388			C4H8O3	Shin
Tryptophan	Tryptophan	bioa_020	Organic acids	Amino acids and peptides	Amino acids	Simple mode	3	0.070407	0.0806234	0.474595	0.851388			C11H12N2O2	Lotta
orotidine	Orotidine	35172	Carbohydrates	Glycosyl compounds	Glycosylamines	MR Egger	3	0.0128203	0.0118959	0.476201	0.851388			C10H12N2O8	Long
SM C18:1	SM 18:1;O2/18:1	bior_132	Sphingolipids	Sphingomyelins	SM	MR Egger	3	-0.295838	0.274704	0.476429	0.851388			C41H81N2O6P	Lotta
Cholesterol esters in medium HDL	-	M.HDL.CE	Fatty Acyls	Lipoprotein sub-classes		MR Egger	5	0.00838992	0.0103388	0.476486	0.851388				Kettunen
X-11538	-	M32855	Unknown	Unknown		Weighted mode	3	0.0390117	0.045081	0.478056	0.851388				Shin
1,5-anhydroglucitol (1,5-AG)	1,5-Anhydrosorbitol	M20675	Carbohydrates	Monosaccharides	Hexoses	Weighted median	3	-0.105735	0.149489	0.479373	0.851388			C6H12O5	Shin
Acetylcarnitine	CAR 2:0	bior_002	Fatty Acyls	Fatty esters	Acyl carnitines	Weighted mode	5	-0.0200695	0.0257759	0.479697	0.851388			C9H17NO4	Lotta
Concentration of chylomicrons and extremely large VLDL particles	-	XXL.VLDL.PL	Fatty Acyls	Lipoprotein sub-classes		Weighted mode	6	-0.018797	0.024633	0.479848	0.851388				Kettunen
1-arachidonoyl-GPE (20:4n6)	-	35186	Glycerophospholipids	Glycerophosphate		Weighted mode	3	0.00735143	0.00854656	0.480346	0.851388				Long
PC aa C36:2	PC 36:2	bior_069	Glycerophospholipids	Glycerophosphocholines	PC	Weighted median	5	0.0301862	0.0428359	0.481	0.851388			C44H84NO8P	Lotta
X-13429	-	M35187	Unknown	Unknown		Weighted mode	3	0.025613	0.0298636	0.481448	0.851388				Shin
Omega-3 fatty acids	-	FAw3	Fatty Acyls	Fatty acids		MR Egger	6	-0.119509	0.154636	0.482744	0.851388				Kettunen
Total cholesterol in medium HDL	-	M.HDL.C	Fatty Acyls	Lipoprotein sub-classes		Weighted mode	5	-0.000643811	0.000833749	0.483093	0.851388				Kettunen
PC ae C36:4	PC P-36:3 or PC O-36:4	bior_105	Glycerophospholipids	Glycerophosphocholines	O-PC	Simple mode	5	0.00791393	0.0102723	0.484033	0.851388			C44H82NO7P	Lotta
PC aa C36:3	PC 36:3	bior_070	Glycerophospholipids	Glycerophosphocholines	PC	Weighted mode	7	0.00662391	0.00889337	0.484525	0.851388			C44H82NO8P	Lotta
Tyrosine	Tyrosine	bioa_021	Organic acids	Amino acids and peptides	Amino acids	MR Egger	17	0.066922	0.0934159	0.484757	0.851388			C9H11NO3	Lotta
3-methyl-2-oxovalerate	3-Methyl-2-oxovaleric acid	M15676	Organic acids	Keto acids	Short-chain keto acids	MR Egger	3	-19.2385	18.3735	0.485362	0.851388			C6H10O3	Shin
X - 12798	-	46624	Unknown	Unknown		MR Egger	3	0.270741	0.258875	0.485739	0.851388				Long
Glucose	Glucose	Glc	Carbohydrates	Monosaccharides	Hexoses	Weighted mode	3	0.0436244	0.0515053	0.486191	0.851388			C6H12O6	Kettunen
SM C18:1	SM 18:1;O2/18:1	bior_132	Sphingolipids	Sphingomyelins	SM	Simple mode	3	0.0464669	0.054909	0.48652	0.851388			C41H81N2O6P	Lotta
PC ae C32:1	PC P-32:0 or PC O-32:1	bior_095	Glycerophospholipids	Glycerophosphocholines	O-PC	Simple mode	4	0.0198447	0.0251161	0.487154	0.851388			C40H80NO7P	Lotta
1,5-anhydroglucitol (1,5-AG)	1,5-Anhydrosorbitol	20675	Carbohydrates	Monosaccharides	Hexoses	MR Egger	4	-0.0203379	0.0241009	0.487589	0.851388			C6H12O5	Long
PC aa C34:2	PC 34:2	bior_064	Glycerophospholipids	Glycerophosphocholines	PC	Simple mode	6	0.0308977	0.0413085	0.488142	0.851388			C42H80NO8P	Lotta
Valine	Valine	bioa_022	Organic acids	Amino acids and peptides	Amino acids	Weighted median	8	0.0249244	0.0360128	0.488875	0.851388			C5H11NO2	Lotta
Histidine	Histidine	His	Organic acids	Amino acids and peptides	Amino acids	Weighted mode	4	-0.014926	0.0190224	0.489914	0.851388			C6H9N3O2	Kettunen
Other polyunsaturated fatty acids than 18:2	-	PC	Fatty Acyls	Fatty acids		Simple mode	5	0.0147098	0.0194067	0.490669	0.851388				Kettunen
Glycine	Glycine	Gly	Organic acids	Amino acids and peptides	Amino acids	MR Egger	10	0.0242914	0.0337052	0.491613	0.851388			C2H5NO2	Kettunen
Total lipids in large LDL	-	L.LDL.L	Fatty Acyls	Lipoprotein sub-classes		Simple mode	21	-0.00731163	0.0104619	0.492674	0.851388				Kettunen
Serum total triglycerides	-	Serum.TG	Fatty Acyls	Fatty acids		Simple mode	10	-0.0129935	0.0181843	0.493007	0.851388				Kettunen
cinnamoylglycine	Cinnamoylglycine	38637	Organic acids	Amino acids and peptides	Amino acids	Simple mode	3	-0.0213052	0.0256159	0.493058	0.851388			C11H11NO3	Long
Concentration of medium HDL particles	-	M.HDL.P	Fatty Acyls	Lipoprotein sub-classes		Simple mode	4	0.0031062	0.00399687	0.493719	0.851388				Kettunen
citrulline	Citrulline	M02132	Organic acids	Amino acids and peptides	Amino acids	Weighted mode	3	-0.545111	0.659193	0.495228	0.851388			C6H13N3O3	Shin
Other polyunsaturated fatty acids than 18:2	-	otPUFA	Fatty Acyls	Fatty acids		MR Egger	11	-0.0245284	0.0346177	0.496544	0.851388				Kettunen
PC ae C36:3	PC P-36:2 or PC O-36:3	bior_104	Glycerophospholipids	Glycerophosphocholines	O-PC	Simple mode	6	0.0246768	0.0337251	0.497187	0.851388			C44H84NO7P	Lotta
Concentration of large LDL particles	-	L.LDL.P	Fatty Acyls	Lipoprotein sub-classes		Simple mode	21	-0.00748882	0.0108344	0.49738	0.851388				Kettunen
PC ae C44:5	PC P-44:4 or PC O-44:5	bior_127	Glycerophospholipids	Glycerophosphocholines	O-PC	Simple mode	3	-0.0167225	0.0203856	0.498252	0.851388			C52H96NO7P	Lotta
Mono-unsaturated fatty acids	-	MUFA	Fatty Acyls	Fatty acids		MR Egger	5	-0.305287	0.397482	0.498376	0.851388				Kettunen
SM (OH) C22:2	SM 18:1;O2/22:2;O	bior_139	Sphingolipids	Sphingomyelins	SM	Simple mode	3	-0.0789174	0.0964232	0.499105	0.851388			C45H87N2O7P	Lotta
21-hydroxypregnenolone disulfate	21-Hydroxypregnenolone	46115	Sterol Lipids	Steroids	C21 steroids	Weighted mode	3	-0.00577081	0.00706164	0.499674	0.851388			C21H32O3	Long
PC aa C36:2	PC 36:2	bior_069	Glycerophospholipids	Glycerophosphocholines	PC	MR Egger	5	0.0848194	0.110807	0.499701	0.851388			C44H84NO8P	Lotta
Phenylalanine	Phenylalanine	Phe	Organic acids	Amino acids and peptides	Amino acids	MR Egger	4	-0.0749366	0.0924638	0.502788	0.85163			C9H11NO2	Kettunen
PC ae C40:5	PC P-40:4 or PC O-40:5	bior_118	Glycerophospholipids	Glycerophosphocholines	O-PC	MR Egger	9	-0.0188772	0.0267364	0.502973	0.85163			C48H88NO7P	Lotta
PC ae C42:3	PC P-42:2 or PC O-42:3	bior_123	Glycerophospholipids	Glycerophosphocholines	O-PC	Weighted median	5	-0.0109475	0.0163543	0.503243	0.85163			C50H96NO7P	Lotta
Methylglutarylcarnitine	CAR DC5:0;3Me	bior_013	Fatty Acyls	Fatty esters	Acyl carnitines	Weighted mode	5	0.0461796	0.062883	0.503448	0.85163			C13H23NO6	Lotta
Creatinine	Creatinine	bioa_026		Fluid balance		Simple mode	30	-0.0484915	0.0716336	0.50381	0.85163			C4H7N3O	Lotta
butyrylcarnitine	CAR 4:0	32412	Fatty Acyls	Fatty esters	Acyl carnitines	Simple mode	5	0.0089762	0.012242	0.504075	0.85163			C11H21NO4	Long
5alpha-androstan-3beta,17beta-diol disulfate	5alpha-Androstane-3beta,17beta-diol	M37190	Sterol Lipids	Steroids	C19 steroids	Weighted mode	3	-0.00443823	0.00551774	0.505607	0.853186			C19H32O2	Shin
Triglycerides in very small VLDL	-	XS.VLDL.TG	Fatty Acyls	Lipoprotein sub-classes		Simple mode	16	0.0132138	0.0193974	0.506116	0.853364				Kettunen
PC ae C42:3	PC P-42:2 or PC O-42:3	bior_123	Glycerophospholipids	Glycerophosphocholines	O-PC	Simple mode	5	-0.0325026	0.0446921	0.50735	0.854071			C50H96NO7P	Lotta
Phospholipids in small VLDL	-	S.VLDL.PL	Fatty Acyls	Fatty acids		MR Egger	12	-0.0418135	0.0608489	0.507599	0.854071				Kettunen
Tryptophan	Tryptophan	bioa_020	Organic acids	Amino acids and peptides	Amino acids	MR Egger	3	-0.113237	0.116457	0.508924	0.854071			C11H12N2O2	Lotta
Total cholesterol in large LDL	-	L.LDL.C	Fatty Acyls	Lipoprotein sub-classes		Simple mode	21	-0.00663139	0.00987799	0.509691	0.854071				Kettunen
Phospholipids in very large HDL	-	XL.HDL.PL	Fatty Acyls	Fatty acids		Simple mode	14	-0.0171433	0.025295	0.509824	0.854071				Kettunen
Total cholesterol in medium HDL	-	M.HDL.C	Fatty Acyls	Lipoprotein sub-classes		Weighted median	5	-0.000439632	0.000667622	0.510215	0.854071				Kettunen
Omega-3 fatty acids	-	FAw3	Fatty Acyls	Fatty acids		Simple mode	6	0.0367477	0.0519914	0.511256	0.854071				Kettunen
Ornithine	Ornithine	bioa_014	Organic acids	Amino acids and peptides	Amino acids	Simple mode	12	-0.0317058	0.0467616	0.511762	0.854071			C5H12N2O2	Lotta
gamma-CEHC	gamma-CEHC	44876	Organoheterocyclic compounds	Benzopyrans	1-benzopyrans	MR Egger	3	0.0784775	0.0814728	0.51192	0.854071			C15H20O3	Long
Phospholipids in medium LDL	-	M.LDL.PL	Fatty Acyls	Fatty acids		MR Egger	16	-0.00523786	0.00782148	0.513958	0.855005				Kettunen
X-12644	-	M34244	Unknown	Unknown		Weighted median	3	0.257932	0.395743	0.514553	0.855005				Shin
Histidine	Histidine	His	Organic acids	Amino acids and peptides	Amino acids	Simple mode	4	-0.0446506	0.0606833	0.515163	0.855005			C6H9N3O2	Kettunen
betaine	Betaine	3141	Organic acids	Amino acids and peptides	Amino acids	Weighted median	3	0.00187371	0.00288169	0.515554	0.855005			C5H11NO2	Long
X-12510--2-aminooctanoic acid	-	M34040	Unknown	Unknown		Simple mode	3	0.121898	0.156205	0.516869	0.855756				Shin
X - 16946	-	46517	Unknown	Unknown		Weighted mode	3	0.026241	0.0338492	0.519312	0.855756				Long
X - 11491	-	47651	Unknown	Unknown		Simple mode	3	0.0115797	0.0149493	0.519613	0.855756				Long
Hexadecanoylcarnitine	CAR 16:0	bior_031	Fatty Acyls	Fatty esters	Acyl carnitines	Weighted median	8	-0.0399457	0.062225	0.520902	0.855756			C23H45NO4	Lotta
Concentration of IDL particles	-	IDL.P	Fatty Acyls	Fatty acids		Simple mode	16	0.00586514	0.00895156	0.522256	0.855756				Kettunen
Concentration of small VLDL particles	-	S.VLDL.P	Fatty Acyls	Lipoprotein sub-classes		Weighted mode	14	-0.00365163	0.00556003	0.522789	0.855756				Kettunen
betaine	Betaine	3141	Organic acids	Amino acids and peptides	Amino acids	Weighted mode	3	0.00207642	0.00270799	0.523361	0.855756			C5H11NO2	Long
orotidine	Orotidine	35172	Carbohydrates	Glycosyl compounds	Glycosylamines	Simple mode	3	0.00443226	0.00578042	0.523362	0.855756			C10H12N2O8	Long
butyrylcarnitine	CAR 4:0	32412	Fatty Acyls	Fatty esters	Acyl carnitines	Weighted mode	5	0.0043189	0.00619029	0.523799	0.855756			C11H21NO4	Long
Concentration of small LDL particles	-	S.LDL.P	Fatty Acyls	Lipoprotein sub-classes		Simple mode	12	-0.0071787	0.0109331	0.524933	0.855756				Kettunen
X-12644	-	M34244	Unknown	Unknown		Weighted mode	3	0.293484	0.384944	0.525463	0.855756				Shin
PC ae C36:2	PC P-36:1 or PC O-36:2	bior_103	Glycerophospholipids	Glycerophosphocholines	O-PC	Simple mode	5	0.0359012	0.0517994	0.526398	0.855756			C44H86NO7P	Lotta
PC ae C42:2	PC P-42:1 or PC O-42:2	bior_122	Glycerophospholipids	Glycerophosphocholines	O-PC	Weighted mode	7	-0.0138446	0.0206034	0.526624	0.855756			C50H98NO7P	Lotta
ethylmalonate	Ethylmalonic acid	15765	Fatty Acyls	Fatty acids	Dicarboxylic acids	Simple mode	5	0.00505479	0.00731838	0.527745	0.855756			C5H8O4	Long
carnitine	Carnitine	M15500	Organic nitrogen compounds	Carnitines	Carnitines	Weighted mode	16	-0.0888451	0.138218	0.530063	0.855756			C7H15NO3	Shin
propionylcarnitine	CAR 3:0	M32452	Fatty Acyls	Fatty esters	Acyl carnitines	Weighted median	3	-0.222305	0.355067	0.531253	0.855756			C10H19NO4	Shin
Decanoylcarnitine	CAR 10:0	bior_020	Fatty Acyls	Fatty esters	Acyl carnitines	MR Egger	6	0.037127	0.054366	0.532167	0.855756			C17H33NO4	Lotta
5alpha-androstan-3beta,17beta-diol disulfate	5alpha-Androstane-3beta,17beta-diol	M37190	Sterol Lipids	Steroids	C19 steroids	Weighted median	3	-0.00361408	0.00579495	0.53285	0.855756			C19H32O2	Shin
Creatinine	Creatinine	bioa_026		Fluid balance		Weighted median	30	0.0323056	0.051919	0.533791	0.855756			C4H7N3O	Lotta
LDL diameter	-	LDL.D	Fatty Acyls	Fatty acids		Simple mode	8	0.0246981	0.037786	0.534223	0.855756				Kettunen
Histidine	Histidine	bioa_009	Organic acids	Amino acids and peptides	Amino acids	Simple mode	12	-0.0414488	0.0645966	0.534238	0.855756			C6H9N3O2	Lotta
22:6, docosahexaenoic acid (DHA)	-	DHA	Fatty Acyls	Fatty acids		Simple mode	5	-0.0368177	0.054229	0.534434	0.855756				Kettunen
PC aa C42:6	PC 42:6	bior_091	Glycerophospholipids	Glycerophosphocholines	PC	Weighted mode	3	-0.0163081	0.0219519	0.534951	0.855756			C50H88NO8P	Lotta
SM C18:0	SM 18:1;O2/18:0	bior_131	Sphingolipids	Sphingomyelins	SM	Weighted median	17	0.0164823	0.0265789	0.535173	0.855756			C41H83N2O6P	Lotta
Total lipids in small VLDL	-	S.VLDL.L	Fatty Acyls	Lipoprotein sub-classes		Weighted median	13	-0.00370425	0.00597996	0.535623	0.855756				Kettunen
Valerylcarnitine	CAR 5:0	bior_009	Fatty Acyls	Fatty esters	Acyl carnitines	Simple mode	4	-0.0402169	0.057805	0.536649	0.855756			C12H23NO4	Lotta
uridine	Uridine	M00606	Nucleic acids	Pyrimidines	Pyrimidine ribonucleosides	MR Egger	3	1.5574	1.75259	0.537499	0.855756			C9H12N2O6	Shin
ethylmalonate	Ethylmalonic acid	15765	Fatty Acyls	Fatty acids	Dicarboxylic acids	Weighted median	5	-0.00319778	0.00520198	0.538737	0.855756			C5H8O4	Long
PC ae C38:6	PC P-38:5 or PC O-38:6	bior_113	Glycerophospholipids	Glycerophosphocholines	O-PC	MR Egger	5	-0.059254	0.0856621	0.53884	0.855756			C46H82NO7P	Lotta
Isoleucine	Isoleucine	bioa_010	Organic acids	Amino acids and peptides	Amino acids	Weighted mode	7	0.0168641	0.0259097	0.539236	0.855756			C6H13NO2	Lotta
1-stearoyl-2-linoleoyl-GPI (18:0/18:2)	-	52468	Glycerophospholipids	Glycerophosphoinositols		Weighted mode	3	0.00485868	0.00661812	0.539261	0.855756				Long
Cholesterol esters in very large HDL	-	XL.HDL.CE	Fatty Acyls	Lipoprotein sub-classes		MR Egger	12	0.0493018	0.0776364	0.539663	0.855756				Kettunen
lysoPC a C18:0	LPC 18:0	bior_044	Glycerophospholipids	Glycerophosphocholines	LPC	Simple mode	6	0.0162971	0.0248246	0.540516	0.855756			C26H54NO7P	Lotta
Triglycerides in medium VLDL	-	M.VLDL.TG	Fatty Acyls	Lipoprotein sub-classes		Weighted mode	11	0.00756576	0.0119571	0.541101	0.855756				Kettunen
Cholesterol esters in medium VLDL	-	M.VLDL.CE	Fatty Acyls	Lipoprotein sub-classes		Weighted mode	11	-0.0039687	0.00627458	0.541249	0.855756				Kettunen
Total lipids in large VLDL	-	L.VLDL.L	Fatty Acyls	Lipoprotein sub-classes		Simple mode	8	-0.0198433	0.0309516	0.541866	0.855756				Kettunen
Total cholesterol in IDL	-	IDL.C	Fatty Acyls	Fatty acids		Simple mode	17	0.00727532	0.0116913	0.542523	0.855756				Kettunen
Cholesterol esters in large LDL	-	L.LDL.CE	Fatty Acyls	Lipoprotein sub-classes		MR Egger	21	-0.00442412	0.00714089	0.542915	0.855756				Kettunen
alpha-glutamyltyrosine	Glu-Tyr	40033	Organic acids	Amino acids and peptides	Dipeptides	Simple mode	4	0.0148818	0.0219008	0.545547	0.855756			C14H18N2O6	Long
Concentration of small VLDL particles	-	S.VLDL.P	Fatty Acyls	Lipoprotein sub-classes		Weighted median	14	-0.00362301	0.00600192	0.546082	0.855756				Kettunen
PC aa C32:2	PC 32:2	bior_061	Glycerophospholipids	Glycerophosphocholines	PC	Simple mode	4	0.0345223	0.0509415	0.546557	0.855756			C40H76NO8P	Lotta
glutarylcarnitine (C5)	CAR 5:0	44664	Fatty Acyls	Fatty esters	Acyl carnitines	Simple mode	5	-0.0196902	0.0299677	0.547034	0.855756			C12H23NO4	Long
X - 17179	-	46698	Unknown	Unknown		Simple mode	3	-0.0470596	0.0654996	0.547064	0.855756				Long
Concentration of chylomicrons and extremely large VLDL particles	-	XXL.VLDL.P	Fatty Acyls	Lipoprotein sub-classes		Weighted mode	5	0.0332068	0.0505614	0.547199	0.855756				Kettunen
Triglycerides in IDL	-	IDL.TG	Fatty Acyls	Fatty acids		Simple mode	18	-0.00641921	0.0104614	0.547596	0.855756				Kettunen
X - 21343	-	46388	Unknown	Unknown		MR Egger	4	-0.00453621	0.00636086	0.54974	0.855756				Long
hexanoylcarnitine	CAR 6:0	M32328	Fatty Acyls	Fatty esters	Acyl carnitines	Weighted median	3	0.0514212	0.0861614	0.55064	0.855756			C13H25NO4	Shin
Leucine	Leucine	bioa_011	Organic acids	Amino acids and peptides	Amino acids	Weighted mode	6	0.0209437	0.0327665	0.550835	0.855756			C6H13NO2	Lotta
X - 21441	-	46486	Unknown	Unknown		Weighted mode	3	0.0109552	0.0154404	0.551569	0.855756				Long
Phenylalanine	Phenylalanine	bioa_016	Organic acids	Amino acids and peptides	Amino acids	Simple mode	15	0.0252442	0.0413924	0.551715	0.855756			C9H11NO2	Lotta
Octadecandienylcarnitine	CAR 18:2	bior_040	Fatty Acyls	Fatty esters	Acyl carnitines	Weighted median	4	0.0237057	0.0399501	0.552925	0.855756			C25H45NO4	Lotta
Free cholesterol	Cholesterol	Free.C	Sterol Lipids	Sterols	Cholesterols	Simple mode	12	0.00884203	0.0144539	0.553143	0.855756			C27H46O	Kettunen
PC ae C44:6	PC P-44:5 or PC O-44:6	bior_128	Glycerophospholipids	Glycerophosphocholines	O-PC	Simple mode	5	-0.0223102	0.0345104	0.553193	0.855756			C52H94NO7P	Lotta
sphingomyelin (d18:1/21:0, d17:1/22:0, d16:1/23:0)	-	52495	Sphingolipids	Sphingomyelins		Weighted mode	3	-0.00994636	0.0141039	0.553743	0.855756				Long
Propionylcarnitine	CAR 3:0	bior_003	Fatty Acyls	Fatty esters	Acyl carnitines	Weighted median	11	0.00739384	0.0124922	0.553934	0.855756			C10H19NO4	Lotta
X - 23705	-	49583	Unknown	Unknown		MR Egger	3	0.0227535	0.0269822	0.553998	0.855756				Long
X - 12798	-	46624	Unknown	Unknown		Simple mode	3	-0.0355358	0.050436	0.55407	0.855756				Long
PC aa C38:0	PC 38:0	bior_074	Glycerophospholipids	Glycerophosphocholines	PC	MR Egger	3	-0.123023	0.146919	0.55621	0.858303			C46H92NO8P	Lotta
X-12798	-	M34481	Unknown	Unknown		Simple mode	3	0.112763	0.161764	0.55788	0.859128				Shin
Leucine	Leucine	bioa_011	Organic acids	Amino acids and peptides	Amino acids	Weighted median	6	0.0195661	0.0334341	0.558403	0.859128			C6H13NO2	Lotta
1-stearoyl-2-linoleoyl-GPE (18:0/18:2)	PE 18:0/18:2	52446	Glycerophospholipids	Glycerophosphoethanolamines	PE	MR Egger	3	-0.0568979	0.0686112	0.559242	0.859128			C41H78NO8P	Long
Decanoylcarnitine	CAR 10:0	bior_020	Fatty Acyls	Fatty esters	Acyl carnitines	Weighted median	6	0.0139195	0.0238804	0.559972	0.859128			C17H33NO4	Lotta
Kynurenine	Kynurenine	bioa_027	Organic oxygen compounds	Butyrophenones	Butyrophenones	Simple mode	7	-0.0244239	0.0397346	0.56134	0.85966			C10H12N2O3	Lotta
X - 21628	-	46696	Unknown	Unknown		MR Egger	3	0.0140093	0.0170572	0.56226	0.85966				Long
1-palmitoyl-2-oleoyl-GPE (16:0/18:1)	PE 16:0/18:1	19263	Glycerophospholipids	Glycerophosphoethanolamines	PE	Weighted mode	3	0.019758	0.0287533	0.562967	0.85966			C39H76NO8P	Long
PC ae C32:2	PC P-32:1 or PC O-32:2	bior_096	Glycerophospholipids	Glycerophosphocholines	O-PC	MR Egger	4	0.196023	0.285925	0.563781	0.85966			C40H78NO7P	Lotta
Methylglutarylcarnitine	CAR DC5:0;3Me	bior_013	Fatty Acyls	Fatty esters	Acyl carnitines	MR Egger	5	0.159335	0.246735	0.564419	0.85966			C13H23NO6	Lotta
PC aa C36:2	PC 36:2	bior_069	Glycerophospholipids	Glycerophosphocholines	PC	Weighted mode	5	-0.026959	0.0431856	0.566296	0.861001			C44H84NO8P	Lotta
Hexadecanoylcarnitine	CAR 16:0	bior_031	Fatty Acyls	Fatty esters	Acyl carnitines	MR Egger	8	-0.1848	0.304617	0.566306	0.861001			C23H45NO4	Lotta
Total phosphoglycerides	-	Tyr	Fatty Acyls	Lipoprotein sub-classes		MR Egger	3	-0.0750185	0.0925974	0.566523	0.861001				Kettunen
betaine	Betaine	M03141	Organic acids	Amino acids and peptides	Amino acids	Simple mode	3	-0.290997	0.430095	0.568428	0.862654			C5H11NO2	Shin
X - 12063	-	46588	Unknown	Unknown		MR Egger	3	0.00926465	0.0115745	0.570276	0.863784				Long
Total cholesterol in HDL	-	HDL.C	Fatty Acyls	Lipoprotein sub-classes		Simple mode	11	0.00671185	0.011445	0.570576	0.863784				Kettunen
citrate	Citric acid	M01564	Organic acids	TCA acids	TCA acids	Simple mode	5	-0.0194369	0.0315183	0.570809	0.863784			C6H8O7	Shin
Phenylalanine	Phenylalanine	Phe	Organic acids	Amino acids and peptides	Amino acids	Weighted mode	4	0.019382	0.0305801	0.571227	0.863797			C9H11NO2	Kettunen
1,5-anhydroglucitol (1,5-AG)	1,5-Anhydrosorbitol	M20675	Carbohydrates	Monosaccharides	Hexoses	Weighted mode	3	-0.103765	0.15569	0.573695	0.866129			C6H12O5	Shin
butyrylcarnitine	CAR 4:0	32412	Fatty Acyls	Fatty esters	Acyl carnitines	Weighted median	5	0.00398799	0.00709341	0.573973	0.866129			C11H21NO4	Long
PC ae C42:5	PC P-42:4 or PC O-42:5	bior_125	Glycerophospholipids	Glycerophosphocholines	O-PC	Simple mode	3	0.0199721	0.0301306	0.575599	0.867287			C50H92NO7P	Lotta
Alanine	Alanine	Ala	Organic acids	Amino acids and peptides	Amino acids	MR Egger	5	-0.0656539	0.10495	0.575952	0.867287			C3H7NO2	Kettunen
PC aa C38:5	PC 38:5	bior_078	Glycerophospholipids	Glycerophosphocholines	PC	Simple mode	8	0.025997	0.0444052	0.576625	0.867572			C46H82NO8P	Lotta
PC ae C34:1	PC P-34:0 or PC O-34:1	bior_098	Glycerophospholipids	Glycerophosphocholines	O-PC	Simple mode	3	0.0227987	0.0345349	0.577011	0.867572			C42H84NO7P	Lotta
X - 19141	-	46701	Unknown	Unknown		MR Egger	4	-0.0138349	0.0209975	0.577683	0.867729				Long
Glutamine	Glutamine	Gln	Organic acids	Amino acids and peptides	Amino acids	Weighted median	5	0.0190944	0.0343374	0.578155	0.867729			C5H10N2O3	Kettunen
21-hydroxypregnenolone disulfate	21-Hydroxypregnenolone	46115	Sterol Lipids	Steroids	C21 steroids	Simple mode	3	-0.0166853	0.0254435	0.579322	0.867729			C21H32O3	Long
PC aa C36:2	PC 36:2	bior_069	Glycerophospholipids	Glycerophosphocholines	PC	Simple mode	5	0.0354456	0.0590718	0.580815	0.867729			C44H84NO8P	Lotta
X - 16946	-	46517	Unknown	Unknown		Simple mode	3	0.0226397	0.0349927	0.583982	0.870434				Long
22:6, docosahexaenoic acid (DHA)	-	DHA	Fatty Acyls	Fatty acids		Weighted median	5	-0.0224893	0.0411647	0.584842	0.870434				Kettunen
Omega-3 fatty acids	-	FAw3	Fatty Acyls	Fatty acids		Weighted median	6	0.0199245	0.0366132	0.586312	0.871436				Kettunen
PC ae C38:4	PC P-38:3 or PC O-38:4	bior_111	Glycerophospholipids	Glycerophosphocholines	O-PC	MR Egger	6	-0.0618841	0.104798	0.586599	0.871436			C46H86NO7P	Lotta
VLDL diameter	-	VLDL.D	Fatty Acyls	Fatty acids		Simple mode	11	-0.0217389	0.0387497	0.587142	0.871481				Kettunen
1-palmitoyl-2-linoleoyl-GPE (16:0/18:2)	PE 16:0/18:2	42449	Glycerophospholipids	Glycerophosphoethanolamines	PE	MR Egger	4	0.110027	0.172033	0.587938	0.871481			C39H74NO8P	Long
PC ae C42:3	PC P-42:2 or PC O-42:3	bior_123	Glycerophospholipids	Glycerophosphocholines	O-PC	Weighted mode	5	-0.010432	0.0177491	0.58828	0.871481			C50H96NO7P	Lotta
Triglycerides in chylomicrons and extremely large VLDL	-	XXL.VLDL.TG	Fatty Acyls	Fatty acids		Simple mode	8	0.020096	0.0356083	0.590125	0.873227				Kettunen
glycocholenate sulfate	Glycocholenate sulfate	32599	Sterol Lipids	Bile acids	C24 bile acids	Weighted median	3	-0.00708708	0.0131783	0.590725	0.873227			C26H41NO9S	Long
PC aa C36:6	PC 36:6	bior_073	Glycerophospholipids	Glycerophosphocholines	PC	Simple mode	5	0.030462	0.0527466	0.594541	0.873619			C44H76NO8P	Lotta
PC ae C40:3	PC P-40:2 or PC O-40:3	bior_116	Glycerophospholipids	Glycerophosphocholines	O-PC	Weighted median	3	0.0272327	0.0512326	0.595037	0.873619			C48H92NO7P	Lotta
Hexadecanoylcarnitine	CAR 16:0	bior_031	Fatty Acyls	Fatty esters	Acyl carnitines	Simple mode	8	-0.0578073	0.10411	0.596012	0.873619			C23H45NO4	Lotta
Tetradecanoylcarnitine	CAR 14:0	bior_026	Fatty Acyls	Fatty esters	Acyl carnitines	MR Egger	3	-0.605083	0.822093	0.596065	0.873619			C21H41NO4	Lotta
SM (OH) C14:1	SM 18:1;O2/14:1;O	bior_136	Sphingolipids	Sphingomyelins	SM	MR Egger	4	-0.0316866	0.0507818	0.596329	0.873619			C37H73N2O7P	Lotta
decanoylcarnitine	CAR 10:0	M33941	Fatty Acyls	Fatty esters	Acyl carnitines	Weighted median	3	0.0480432	0.0911442	0.598116	0.873619			C17H33NO4	Shin
X - 24309	-	52504	Unknown	Unknown		Simple mode	4	0.00521839	0.00888834	0.598393	0.873619				Long
Triglycerides in chylomicrons and extremely large VLDL	-	XXL.VLDL.TG	Fatty Acyls	Fatty acids		MR Egger	8	0.0456698	0.0821922	0.598544	0.873619				Kettunen
PC ae C44:5	PC P-44:4 or PC O-44:5	bior_127	Glycerophospholipids	Glycerophosphocholines	O-PC	Weighted median	3	0.0051815	0.00984154	0.598546	0.873619			C52H96NO7P	Lotta
Leucine	Leucine	Leu	Organic acids	Amino acids and peptides	Amino acids	Weighted median	3	-0.0238639	0.0453849	0.599018	0.873619			C6H13NO2	Kettunen
pyroglutamine	Pyroglutamine	46225	Organic acids	Amino acids and peptides	Amino acids	Simple mode	3	-0.00589202	0.00954642	0.600009	0.873619			C5H8N2O2	Long
1-stearoyl-2-linoleoyl-GPI (18:0/18:2)	-	52468	Glycerophospholipids	Glycerophosphoinositols		MR Egger	3	-0.0887634	0.122916	0.601835	0.873619				Long
PC ae C32:2	PC P-32:1 or PC O-32:2	bior_096	Glycerophospholipids	Glycerophosphocholines	O-PC	Simple mode	4	0.0278297	0.0479274	0.60221	0.873619			C40H78NO7P	Lotta
X-12510--2-aminooctanoic acid	-	M34040	Unknown	Unknown		Weighted median	3	-0.0158048	0.0304497	0.60373	0.873619				Shin
Phospholipids in very small VLDL	-	XS.VLDL.PL	Fatty Acyls	Fatty acids		Simple mode	16	0.00392882	0.007451	0.605705	0.873619				Kettunen
Triglycerides in chylomicrons and extremely large VLDL	-	XXL.VLDL.TG	Fatty Acyls	Fatty acids		Weighted median	8	0.00759425	0.014765	0.607014	0.873619				Kettunen
gamma-glutamyltyrosine	gamma-Glutamyltyrosine	M02734	Organic acids	Amino acids and peptides	Dipeptides	Simple mode	3	-0.413373	0.684707	0.607383	0.873619			C14H18N2O6	Shin
Phosphatidylcholine and other cholines	-	PC	Glycerophospholipids	Glycerophosphocholines		MR Egger	5	-0.0257897	0.045207	0.608283	0.873619				Kettunen
Acetylornithine	N-Acetylornithine	bioa_023	Organic acids	Amino acids and peptides	Amino acids	Simple mode	6	-0.0331077	0.0606371	0.608535	0.873619			C7H14N2O3	Lotta
citrulline	Citrulline	M02132	Organic acids	Amino acids and peptides	Amino acids	MR Egger	3	42.2744	59.9191	0.608845	0.873619			C6H13N3O3	Shin
Phenylalanine	Phenylalanine	bioa_016	Organic acids	Amino acids and peptides	Amino acids	MR Egger	15	0.00765871	0.0146844	0.610752	0.873619			C9H11NO2	Lotta
Total cholesterol in large LDL	-	L.LDL.C	Fatty Acyls	Lipoprotein sub-classes		MR Egger	21	-0.00369076	0.00714961	0.611658	0.873619				Kettunen
Phospholipids in chylomicrons and extremely large VLDL	-	XXL.VLDL.PL	Fatty Acyls	Fatty acids		Weighted median	6	-0.012754	0.0251447	0.611998	0.873619				Kettunen
Total lipids in large LDL	-	L.LDL.L	Fatty Acyls	Lipoprotein sub-classes		MR Egger	21	-0.00334068	0.00648524	0.612411	0.873619				Kettunen
Total cholesterol in small VLDL	-	S.VLDL.C	Fatty Acyls	Lipoprotein sub-classes		MR Egger	13	-0.00162603	0.00312467	0.613109	0.873619				Kettunen
X-03094	-	M12774	Unknown	Unknown		MR Egger	3	-0.496313	0.715583	0.613952	0.873619				Shin
PC aa C38:6	PC 38:6	bior_079	Glycerophospholipids	Glycerophosphocholines	PC	Simple mode	5	-0.0418995	0.0767251	0.614028	0.873619			C46H80NO8P	Lotta
X-11792	-	M33137	Unknown	Unknown		MR Egger	3	-0.26478	0.382789	0.614755	0.873619				Shin
SM C18:0	SM 18:1;O2/18:0	bior_131	Sphingolipids	Sphingomyelins	SM	Weighted mode	17	0.0126775	0.0247259	0.615152	0.873619			C41H83N2O6P	Lotta
succinylcarnitine	CAR DC4:0	M37058	Fatty Acyls	Fatty esters	Acyl carnitines	Simple mode	6	-0.094932	0.177284	0.615269	0.873619			C11H19NO6	Shin
Cholesterol esters in large LDL	-	L.LDL.CE	Fatty Acyls	Lipoprotein sub-classes		Simple mode	21	-0.00530166	0.010388	0.615382	0.873619				Kettunen
Concentration of small HDL particles	-	S.HDL.P	Fatty Acyls	Lipoprotein sub-classes		Weighted mode	5	-0.0134083	0.0248232	0.617761	0.87381				Kettunen
PC ae C38:2	PC P-38:1 or PC O-38:2	bior_109	Glycerophospholipids	Glycerophosphocholines	O-PC	MR Egger	5	0.0503741	0.091278	0.619483	0.874735			C46H90NO7P	Lotta
X-11440	-	M32757	Unknown	Unknown		MR Egger	3	-0.0493307	0.0726958	0.620439	0.874782				Shin
Phosphatidylcholine and other cholines	-	PC	Glycerophospholipids	Glycerophosphocholines		Weighted mode	5	0.00613649	0.0114617	0.62076	0.874782				Kettunen
3-methylglutarylcarnitine (2)	CAR DC5:0;3Me	46548	Fatty Acyls	Fatty esters	Acyl carnitines	Weighted mode	3	-0.023928	0.0415776	0.623074	0.876325			C13H23NO6	Long
propionylcarnitine	CAR 3:0	M32452	Fatty Acyls	Fatty esters	Acyl carnitines	Simple mode	3	-0.251489	0.446331	0.629871	0.882274			C10H19NO4	Shin
X-11440	-	M32757	Unknown	Unknown		Weighted median	3	0.023847	0.049551	0.63033	0.882274				Shin
X-11469	-	M32786	Unknown	Unknown		Weighted mode	3	0.00335848	0.00597549	0.630674	0.882274				Shin
Dodecanoylcarnitine	CAR 12:0	bior_023	Fatty Acyls	Fatty esters	Acyl carnitines	MR Egger	4	-0.0941645	0.168475	0.632446	0.883173			C19H37NO4	Lotta
Triglycerides in large VLDL	-	L.VLDL.TG	Fatty Acyls	Fatty acids		Simple mode	8	0.0208095	0.0417539	0.633489	0.883173				Kettunen
citrulline	Citrulline	M02132	Organic acids	Amino acids and peptides	Amino acids	Simple mode	3	0.464642	0.835132	0.6339	0.883173			C6H13N3O3	Shin
PC ae C40:3	PC P-40:2 or PC O-40:3	bior_116	Glycerophospholipids	Glycerophosphocholines	O-PC	Weighted mode	3	0.0352704	0.0634747	0.634304	0.883173			C48H92NO7P	Lotta
serine	Serine	M32315	Organic acids	Amino acids and peptides	Amino acids	Weighted median	3	-0.125007	0.264272	0.636197	0.883173			C3H7NO3	Shin
X-12063	-	M33415	Unknown	Unknown		MR Egger	5	0.0206057	0.039321	0.636504	0.883173				Shin
Histidine	Histidine	bioa_009	Organic acids	Amino acids and peptides	Amino acids	MR Egger	12	0.0629159	0.129233	0.636864	0.883173			C6H9N3O2	Lotta
Triglycerides in very small VLDL	-	XXL.VLDL.L	Fatty Acyls	Lipoprotein sub-classes		Weighted median	7	-0.00387798	0.00823523	0.637711	0.883173				Kettunen
X-12798	-	M34481	Fatty Acyls	Fatty acids		Weighted median	3	0.0532925	0.113428	0.638471	0.883173				Shin
Tyrosine	Tyrosine	Tyr	Organic acids	Amino acids and peptides	Amino acids	Weighted mode	3	0.0100926	0.0184729	0.639633	0.883173			C9H11NO3	Kettunen
Total lipids in medium VLDL	-	M.VLDL.L	Fatty Acyls	Lipoprotein sub-classes		Simple mode	11	-0.0100334	0.0207839	0.639668	0.883173				Kettunen
X-12844	-	M34527	Unknown	Unknown		Weighted mode	3	-0.100085	0.183251	0.639737	0.883173				Shin
Serine	Serine	bioa_018	Organic acids	Amino acids and peptides	Amino acids	Simple mode	9	0.0100252	0.0206285	0.640008	0.883173			C3H7NO3	Lotta
CH2 groups in fatty acids	-	CH2.inFA	Fatty Acyls	Fatty acids		Simple mode	4	0.0214485	0.0414995	0.640957	0.883173				Kettunen
1-palmitoyl-2-oleoyl-GPE (16:0/18:1)	PE 16:0/18:1	19263	Glycerophospholipids	Glycerophosphoethanolamines	PE	Simple mode	3	0.0174247	0.0321136	0.641788	0.883173			C39H76NO8P	Long
PC ae C34:1	PC P-34:0 or PC O-34:1	bior_098	Glycerophospholipids	Glycerophosphocholines	O-PC	MR Egger	3	0.903828	1.43551	0.642274	0.883173			C42H84NO7P	Lotta
dopamine sulfate (2)	-	48407				Simple mode	3	-0.0512618	0.09506	0.643711	0.883173				Long
X - 17337	-	47821	Unknown	Unknown		MR Egger	3	-0.580446	0.93086	0.645045	0.883173				Long
SM C24:1	SM 18:1;O2/24:1	bior_135	Sphingolipids	Sphingomyelins	SM	Simple mode	3	0.0837256	0.15604	0.645264	0.883173			C47H93N2O6P	Lotta
1-stearoyl-2-linoleoyl-GPI (18:0/18:2)	-	52468	Glycerophospholipids	Glycerophosphoinositols		Simple mode	3	0.00710131	0.0132579	0.645806	0.883173				Long
tyrosine	Tyrosine	M01299	Organic acids	Amino acids and peptides	Amino acids	MR Egger	3	5.10887	8.24232	0.646755	0.883173			C9H11NO3	Shin
3-methylglutarylcarnitine (2)	CAR DC5:0;3Me	46548	Fatty Acyls	Fatty esters	Acyl carnitines	Weighted median	3	-0.0245089	0.0535263	0.647035	0.883173			C13H23NO6	Long
Triglycerides in chylomicrons and extremely large VLDL	-	XXL.VLDL.TG	Fatty Acyls	Fatty acids		Weighted mode	8	0.00691495	0.0144784	0.647485	0.883173				Kettunen
ApoA1	-	ApoA1		Apolipoproteins		Simple mode	9	0.00335193	0.00705741	0.647517	0.883173				Kettunen
glycocholenate sulfate	Glycocholenate sulfate	32599	Sterol Lipids	Bile acids	C24 bile acids	Weighted mode	3	-0.00729629	0.0137053	0.647694	0.883173			C26H41NO9S	Long
Triglycerides in small VLDL	-	S.VLDL.TG	Fatty Acyls	Lipoprotein sub-classes		MR Egger	13	0.0171788	0.0365925	0.647908	0.883173				Kettunen
1,5-anhydroglucitol (1,5-AG)	1,5-Anhydrosorbitol	M20675	Carbohydrates	Monosaccharides	Hexoses	Simple mode	3	-0.110914	0.208515	0.647952	0.883173			C6H12O5	Shin
Concentration of large VLDL particles	-	L.VLDL.P	Fatty Acyls	Lipoprotein sub-classes		Weighted median	8	-0.00560494	0.0122769	0.647998	0.883173				Kettunen
1-(1-enyl-palmitoyl)-2-oleoyl-GPC (P-16:0/18:1)	PC P-16:0/18:1 or PC O-16:1/18:1	52478	Glycerophospholipids	Glycerophosphocholines	O-PC	Weighted median	3	-0.0184162	0.0403664	0.648227	0.883173			C42H82NO7P	Long
Total cholesterol in medium VLDL	-	M.VLDL.C	Fatty Acyls	Lipoprotein sub-classes		Weighted mode	14	-0.00284728	0.00613312	0.65015	0.883173				Kettunen
PC ae C34:3	PC P-34:2 or PC O-34:3	bior_100	Glycerophospholipids	Glycerophosphocholines	O-PC	Simple mode	4	0.0291543	0.0581912	0.650816	0.883173			C42H80NO7P	Lotta
1-stearoyl-2-arachidonoyl-GPI (18:0/20:4)	PI 18:0/20:4	52449	Glycerophospholipids	Glycerophosphoinositols	PI	MR Egger	3	-0.0999933	0.164278	0.651909	0.883173			C47H83O13P	Long
PC ae C38:6	PC P-38:5 or PC O-38:6	bior_113	Glycerophospholipids	Glycerophosphocholines	O-PC	Simple mode	5	0.0161034	0.0331067	0.652123	0.883173			C46H82NO7P	Lotta
X-12510--2-aminooctanoic acid	-	M34040	Unknown	Unknown		Weighted mode	3	-0.0166321	0.0317845	0.652981	0.883173				Shin
Concentration of medium HDL particles	-	M.HDL.P	Fatty Acyls	Lipoprotein sub-classes		MR Egger	4	0.0136979	0.0261851	0.653074	0.883173				Kettunen
pyroglutamine*	Pyroglutamine	M32672	Organic acids	Amino acids and peptides	Amino acids	Simple mode	3	-0.0469899	0.0898414	0.653124	0.883173			C5H8N2O2	Shin
Glycine	Glycine	Gly	Organic acids	Amino acids and peptides	Amino acids	Simple mode	10	0.0088757	0.0191259	0.653619	0.883173			C2H5NO2	Kettunen
PC aa C38:0	PC 38:0	bior_074	Glycerophospholipids	Glycerophosphocholines	PC	Simple mode	3	-0.0131567	0.025238	0.65413	0.883173			C46H92NO8P	Lotta
Concentration of medium VLDL particles	-	M.VLDL.P	Fatty Acyls	Lipoprotein sub-classes		MR Egger	13	0.0274726	0.0597702	0.654728	0.883173				Kettunen
Total cholesterol in medium VLDL	-	M.VLDL.C	Fatty Acyls	Lipoprotein sub-classes		Weighted median	14	-0.00273064	0.006123	0.655623	0.883173				Kettunen
Total lipids in chylomicrons and extremely large VLDL	-	XXL.VLDL.L	Fatty Acyls	Lipoprotein sub-classes		Weighted mode	7	-0.00363856	0.00775987	0.655697	0.883173				Kettunen
Triglycerides in very large VLDL	-	XL.VLDL.TG	Fatty Acyls	Lipoprotein sub-classes		Simple mode	8	0.0243232	0.0525221	0.657343	0.884417				Kettunen
Nonaylcarnitine	CAR 9:0	bior_019	Fatty Acyls	Fatty esters	Acyl carnitines	Simple mode	3	0.0105243	0.0204552	0.658112	0.884888			C16H31NO4	Lotta
PC aa C40:5	PC 40:5	bior_084	Glycerophospholipids	Glycerophosphocholines	PC	Simple mode	5	0.0228057	0.0478972	0.658816	0.885233			C48H86NO8P	Lotta
X-11440	-	M32757	Unknown	Unknown		Simple mode	3	0.0598108	0.116672	0.659207	0.885233				Shin
PC aa C34:2	PC 34:2	bior_064	Glycerophospholipids	Glycerophosphocholines	PC	MR Egger	6	0.0693123	0.146371	0.660517	0.886428			C42H80NO8P	Lotta
PC ae C40:3	PC P-40:2 or PC O-40:3	bior_116	Glycerophospholipids	Glycerophosphocholines	O-PC	Simple mode	3	0.0323801	0.0641274	0.663747	0.888101			C48H92NO7P	Lotta
Phospholipids in large LDL	-	L.LDL.PL		Phospholipids		MR Egger	19	-0.00336803	0.00761514	0.663862	0.888101				Kettunen
Total lipids in medium VLDL	-	M.VLDL.L	Fatty Acyls	Lipoprotein sub-classes		MR Egger	11	0.018327	0.0408308	0.664151	0.888101				Kettunen
Triglycerides in medium VLDL	-	M.VLDL.TG	Fatty Acyls	Lipoprotein sub-classes		MR Egger	11	0.0224252	0.0499832	0.664288	0.888101				Kettunen
Triglycerides in very small VLDL	-	XS.VLDL.TG	Fatty Acyls	Lipoprotein sub-classes		MR Egger	16	-0.00461643	0.0104469	0.665314	0.888624				Kettunen
lysoPC a C18:0	LPC 18:0	bior_044	Glycerophospholipids	Glycerophosphocholines	LPC	MR Egger	6	-0.0610778	0.131203	0.665774	0.888624			C26H54NO7P	Lotta
Tetradecenoylcarnitine	CAR 14:1	bior_027	Fatty Acyls	Fatty esters	Acyl carnitines	MR Egger	3	-0.411876	0.712444	0.666301	0.888624			C21H39NO4	Lotta
X-12510--2-aminooctanoic acid	-	M34040				MR Egger	3	-0.0783485	0.137385	0.670052	0.888624				Shin
[truncated: 294 more rows]

## Sheet: Table S3B. Menopause
Table S3A. Results of Two-sample MR assessing causal relationships between metabolites and ANM
[truncated: 1,830 more rows]

## Sheet: Table S4A. Sensitivity AAM
Table S4Ai. Sensitivity analysis for the causal association between metabolites and AAM
[truncated: 23 more rows]

[truncated: 12 more sheets: Table S4B. Sensitivity ANM, Table S5.Shared between AAM-ANM, Table S6A. MVMR AAM, Table S6B. MVMR ANM, Table S7A. COLOC AAM, Table S7B. COLOC ANM, Table S8. Reverse MR, Table S9. Replication MR, Table S10. Identifier-ANM, Table S11. Enrichment-Menopause, Table S12. Genenetwork-Function, Table S13. Validation-ALSPAC]
